# Supplementary material for: A distinct 2,2′-diphenic acid-mediated pyrene degradation pathway in a novel PAH degrader, Glutamicibacter soli ENR6
Source: Appl Environ Microbiol. 2026 Mar 3;92(4):e02064-25. doi: 10.1128/aem.02064-25 (PMC13101511; doi:10.1128/aem.02064-25)
Supplement: Table S5 — Gene expression levels normalized to transcripts per million (TPM). [file aem.02064-25-s0002.xls]

Table S5 Gene expression levels normalized to transcripts per million (TPM)
Gene	PYR-1	PYR-2	PYR-3	GLU-1	GLU-2	GLU-3	Name	Description
gene1	121.4799	201.4556	144.586	116.1905	118.3619	131.9828	ALQ29197.1	chromosomal replication initiation protein [Arthrobacter sp. YC-RL1]
gene10	2.8929	1.0946	6.6593	0.9849	0.4292	0.8083	WP_161449743.1	glycosyltransferase family 1 protein [Glutamicibacter soli]
gene100	718.1788	711.1373	461.3718	868.8116	1192.6276	1666.3122	WP_047117705.1	MULTISPECIES: Lsr2 family protein [Glutamicibacter]
gene1000	4480.0772	1640.5872	924.1563	751.1676	769.1347	654.6471	ALQ31404.1	hypothetical protein ATC04_13115 [Arthrobacter sp. YC-RL1]
gene1001	445.501	329.4508	309.148	225.3688	229.6056	240.7535	WP_047121075.1	transcription termination factor NusA [Glutamicibacter soli]
gene1002	473.3245	882.3474	766.0738	755.5629	709.5095	751.4448	WP_113606668.1	translation initiation factor IF-2 [Glutamicibacter soli]
gene1003	164.1999	248.1166	289.6125	367.0864	217.7667	252.6483	WP_047121077.1	30S ribosome-binding factor RbfA [Glutamicibacter soli]
gene1004	28.9704	27.0748	44.6492	56.5808	56.7658	75.0749	WP_161450061.1	molybdopterin-dependent oxidoreductase [Glutamicibacter soli]
gene1005	207.9182	93.4095	170.7434	157.4294	151.0026	169.304	ALD63350.1	anti-sigmaE protein [Arthrobacter sp. LS16]
gene1006	292.2376	33.8762	116.5036	117.5563	93.1526	107.9168	ALD63351.1	RNA polymerase sigma factor SigK [Arthrobacter sp. LS16]
gene1007	122.8297	16.3458	115.3469	138.0723	133.4097	121.7615	WP_047121080.1	fasciclin domain-containing protein [Glutamicibacter soli]
gene1009	541.1633	9.8163	289.6327	5.2734	3.6007	3.5202	RBM02670.1	sodium:proline symporter [Glutamicibacter soli]
gene101	569.7925	259.3922	500.6214	345.0207	408.3612	428.809	WP_047117706.1	ATP-dependent Clp protease ATP-binding subunit [Glutamicibacter soli]
gene1010	19.1014	31.5351	19.8169	80.705	94.2079	90.3361	ALD63355.1	membrane protein [Arthrobacter sp. LS16]
gene1011	14.1408	23.8259	13.5658	43.6653	56.5366	48.0314	ALD63356.1	acetylornithine deacetylase [Arthrobacter sp. LS16]
gene1012	0.6209	0	1.0556	0.796	0	1.0736	WP_113606663.1	DUF222 domain-containing protein [Glutamicibacter soli]
gene1013	29.1848	86.6902	26.166	73.6076	76.5268	85.4865	WP_113606662.1	ScyD/ScyE family protein [Glutamicibacter soli]
gene1014	87.0972	61.163	27.9781	46.1565	54.3899	45.8428	WP_047121086.1	tRNA pseudouridine(55) synthase TruB [Glutamicibacter soli]
gene1015	10.9054	6.657	0	17.0505	9.0991	21.1786	WP_047121207.1	hypothetical protein [Glutamicibacter soli]
gene1016	20.9718	21.6351	5.3662	23.5046	38.7447	49.6331	WP_181728036.1	hypothetical protein [Glutamicibacter soli]
gene1017	62.297	82.7878	51.5892	149.9969	153.1013	161.7646	WP_047121087.1	bifunctional riboflavin kinase/FAD synthetase [Glutamicibacter soli]
gene1018	9.5073	9.6803	6.6667	12.7242	8.4778	14.2774	ALQ31389.1	ubiquinone biosynthesis protein [Arthrobacter sp. YC-RL1]
gene1019	184.212	594.518	354.6168	621.1578	546.8766	1357.6878	WP_047121089.1	30S ribosomal protein S15 [Glutamicibacter soli]
gene102	109.3705	25.6769	146.7132	102.978	72.0651	119.7045	WP_146956171.1	hypothetical protein [Glutamicibacter soli]
gene1020	9762.1608	302.3116	8543.129	761.0829	882.7453	805.1679	ALQ31387.1	thiamine biosynthesis protein ThiJ [Arthrobacter sp. YC-RL1]
gene1023	315.3851	36.8308	250.8834	149.3876	121.0623	155.0963	WP_047121092.1	alanine--glyoxylate aminotransferase family protein [Glutamicibacter soli]
gene1024	0.2772	0	0	0	0	0	ALQ31384.1	peptidase S66 [Arthrobacter sp. YC-RL1]
gene1026	1903.0554	11.0949	372.3274	3.8098	7.5858	7.3714	ALQ31382.1	hypothetical protein ATC04_12995 [Arthrobacter sp. YC-RL1]
gene1027	5.7374	6.2662	36.3703	22.1111	11.8613	16.4944	WP_161449675.1	NAD(P)-dependent oxidoreductase [Glutamicibacter soli]
gene1028	21.1467	12.0959	66.2641	31.2901	28.1904	34.1705	ALQ32424.1	hydrolase [Arthrobacter sp. YC-RL1]
gene1029	54.7475	26.3895	73.6093	38.1174	41.0587	39.2516	NAZ17160.1	3-oxoacyl-ACP synthase III [Glutamicibacter soli]
gene103	22.4698	3.7445	4.0637	118.8349	109.2878	115.8746	WP_113608004.1	DUF1801 domain-containing protein [Glutamicibacter soli]
gene1030	1.8877	0	0.4044	0.4561	0.3531	0.3839	WP_204676935.1	plasmid pRiA4b ORF-3 family protein [Glutamicibacter protophormiae]
gene1031	39.0544	6.3573	44.4745	67.4432	40.3483	55.8558	WP_204676942.1	ADP-ribosylglycohydrolase family protein [Glutamicibacter protophormiae]
gene1032	0	0	0.2545	0.1421	0	0.0588	QRQ80358.1	MFS transporter [Glutamicibacter protophormiae]
gene1034	444.0989	252.9468	546.7381	545.0047	483.279	487.5578	WP_113606635.1	polyribonucleotide nucleotidyltransferase [Glutamicibacter soli]
gene104	13.4397	0	5.2321	108.7663	140.3514	165.3356	WP_047117709.1	VOC family protein [Glutamicibacter soli]
gene1044	0	0	0	3.0412	0	0	KWR73995.1	hypothetical protein RN04_01950 [Arthrobacter sp. W1]
gene105	0	0	2.7904	10.1119	15.7285	18.7389	WP_113608005.1	AraC family transcriptional regulator [Glutamicibacter soli]
gene1059	126.0139	69.841	40.9706	43.4919	75.7607	59.9218	WP_113606613.1	purine-nucleoside phosphorylase [Glutamicibacter soli]
gene106	16.0465	18.2393	18.925	51.9227	42.8697	50.2916	WP_181728183.1	MFS transporter [Glutamicibacter soli]
gene1060	535.0438	943.6245	370.1481	608.8683	716.4052	634.0668	ALD63400.1	S-ribosylhomocysteine lyase [Arthrobacter sp. LS16]
gene1061	493.5611	669.669	292.9949	426.4483	409.9701	501.2973	WP_047121122.1	hypothetical protein [Glutamicibacter soli]
gene1062	57.9163	46.6205	48.7737	36.6121	27.9224	26.609	ALD63402.1	methyltransferase type 12 [Arthrobacter sp. LS16]
gene1063	27.8415	22.3345	39.1089	72.2619	57.2277	61.8972	RKS20651.1	polynucleotide 3'-phosphatase /polynucleotide 5'-hydroxyl-kinase /polynucleotide 2',3'-cyclic phosphate phosphodiesterase [Arthrobacter sp. AG1021]
gene1064	35.2591	49.0934	41.8965	31.8404	15.8942	19.4347	WP_161449662.1	FAD-dependent oxidoreductase [Glutamicibacter soli]
gene1065	108.6513	34.4102	60.7977	52.6462	50.5415	53.8796	WP_113606608.1	LysR family transcriptional regulator [Glutamicibacter soli]
gene1066	6.3925	3.82	7.7558	7.9516	8.514	8.9635	WP_047121127.1	MFS transporter [Glutamicibacter soli]
gene1067	3.1742	4.5949	11.5741	12.1471	7.1687	12.3045	RKS20647.1	shikimate dehydrogenase [Arthrobacter sp. AG1021]
gene1068	3.4387	5.9421	5.8872	9.2466	9.0937	8.6554	RKS20646.1	putative dehydrogenase [Arthrobacter sp. AG1021]
gene1069	2.4585	4.4554	2.2443	6.4143	4.9669	8.7384	WP_113606605.1	TIM barrel protein [Glutamicibacter soli]
gene107	649.0781	81.821	194.9477	176.9328	212.5603	199.5212	WP_047117660.1	amino-acid N-acetyltransferase [Glutamicibacter soli]
gene1070	3.4471	3.154	3.4678	6.784	8.2633	8.2204	ALD65578.1	FAD-binding dehydrogenase [Arthrobacter sp. LS16]
gene1071	0	4.3839	0	10.7502	2.4512	9.8626	WP_161449656.1	YciI family protein [Glutamicibacter soli]
gene1072	5.4255	5.4687	5.8304	12.1461	6.6077	10.2728	RKS20642.1	L-gulonate 5-dehydrogenase [Arthrobacter sp. AG1021]
gene1073	5.3086	11.1976	8.4483	15.2013	14.0452	18.434	WP_161449654.1	FAD-dependent oxidoreductase [Glutamicibacter soli]
gene1074	2.6143	11.2984	6.0264	18.3352	10.1667	16.383	WP_113606601.1	SDR family NAD(P)-dependent oxidoreductase [Glutamicibacter soli]
gene1075	0	1.0389	2.2383	1.263	2.5023	0.2216	NAZ17133.1	hypothetical protein [Glutamicibacter soli]
gene1076	97.9252	109.4095	102.6399	113.966	124.0582	133.7478	ALD63414.1	zinc protease [Arthrobacter sp. LS16]
gene1077	26.1872	0.4675	15.8635	17.4381	15.2018	16.486	WP_052772612.1	alpha/beta hydrolase [Glutamicibacter soli]
gene1078	267.0317	23.0433	55.4723	22.3249	27.4161	29.1915	ALD63415.1	hypothetical protein AFL94_05130 [Arthrobacter sp. LS16]
gene1079	167.2554	99.0694	113.8737	137.9139	159.1029	151.4574	WP_047121138.1	4-hydroxy-tetrahydrodipicolinate reductase [Glutamicibacter soli]
gene108	471.2865	60.8913	200.6759	136.1904	169.2838	168.6324	WP_113608006.1	DUF1206 domain-containing protein [Glutamicibacter soli]
gene1080	33.0166	42.71	36.4804	35.3981	51.7709	39.6727	WP_047121139.1	tetratricopeptide repeat protein [Glutamicibacter soli]
gene1081	10.811	10.2642	11.6713	22.4541	10.4348	11.2963	WP_244910830.1	heparan-alpha-glucosaminide N-acetyltransferase domain-containing protein [Glutamicibacter soli]
gene1082	55.9746	23.3845	38.5622	60.1147	85.9233	69.5584	WP_047121140.1	4-hydroxy-tetrahydrodipicolinate synthase [Glutamicibacter soli]
gene1083	123.7273	108.4868	178.8542	425.3596	396.1472	445.6067	WP_047121141.1	ribonuclease J [Glutamicibacter soli]
gene1084	77.5135	96.9175	87.9668	123.1958	133.6161	141.6986	ALQ31334.1	hypothetical protein ATC04_12725 [Arthrobacter sp. YC-RL1]
gene1085	265.2046	134.8035	124.967	178.3709	208.7402	208.6702	WP_161449646.1	hypothetical protein [Glutamicibacter soli]
gene1086	48.3148	47.0742	41.7782	43.0292	46.5727	49.8801	ALQ31332.1	hypothetical protein ATC04_12715 [Arthrobacter sp. YC-RL1]
gene1087	61.2438	26.7178	32.1972	61.263	56.6028	56.4681	WP_082124108.1	TM2 domain-containing protein [Glutamicibacter soli]
gene1088	246.8518	20.8843	106.404	97.5668	120.2096	124.4087	ALQ31331.1	ABC transporter ATP-binding protein [Arthrobacter sp. YC-RL1]
gene1089	108.2055	11.0483	62.681	70.4162	104.4404	130.5235	WP_053797705.1	ABC transporter permease [Glutamicibacter soli]
gene109	42.3	30.5923	41.3259	60.1529	44.2844	39.364	WP_047117662.1	A/G-specific adenine glycosylase [Glutamicibacter soli]
gene1090	71.3543	14.8649	34.1618	81.8888	110.6461	119.2846	WP_082124109.1	ABC transporter permease subunit [Glutamicibacter soli]
gene1091	428.4594	43.6796	387.9206	623.2941	693.2936	684.5961	WP_113606594.1	ABC transporter substrate-binding protein [Glutamicibacter soli]
gene1092	282.2643	324.9607	429.2316	244.935	161.1526	182.0756	ALQ31328.1	cell division protein FtsK [Arthrobacter sp. YC-RL1]
gene1093	204.1553	211.2854	367.1456	154.9379	142.0906	160.6273	WP_053797708.1	CDP-diacylglycerol--glycerol-3-phosphate 3-phosphatidyltransferase [Glutamicibacter soli]
gene1094	115.8693	237.6138	214.8382	135.6723	101.0913	84.0618	WP_053797709.1	CinA family protein [Glutamicibacter soli]
gene1095	18.4212	37.0049	44.3932	7.4558	29.1172	17.8481	GGL96001.1	hypothetical protein GCM10010038_27840 [Glutamicibacter protophormiae]
gene1096	631.78	808.6116	767.9872	295.7085	154.8766	178.0866	MBP2399063.1	transcriptional regulator with XRE-family HTH domain [Glutamicibacter protophormiae]
gene1097	309.4762	422.9129	209.282	339.237	287.5323	181.7264	WP_237562399.1	DUF3046 domain-containing protein [Glutamicibacter soli]
gene1098	1248.9424	1792.5469	2181.0718	1196.7332	789.3707	774.6047	WP_047121153.1	recombinase RecA [Glutamicibacter soli]
gene1099	124.8449	138.7957	367.7768	122.1853	116.2487	98.6394	WP_113606592.1	regulatory protein RecX [Glutamicibacter soli]
gene11	19.1969	7.4744	5.6883	27.7572	38.1521	37.5868	WP_047121025.1	bile acid:sodium symporter family protein [Glutamicibacter soli]
gene110	296.8824	82.1659	247.2491	187.2036	170.0558	159.1559	WP_047117663.1	hypothetical protein [Glutamicibacter soli]
gene1100	92.5573	102.6663	196.3407	107.8945	106.3934	98.1265	RBM02568.1	tRNA (N6-isopentenyl adenosine(37)-C2)-methylthiotransferase MiaB [Glutamicibacter soli]
gene1101	32.1787	25.1177	103.3943	60.8647	60.3434	70.3571	WP_047121218.1	tRNA (adenosine(37)-N6)-dimethylallyltransferase MiaA [Glutamicibacter soli]
gene1102	43.7616	28.7498	95.9463	76.6922	72.1594	79.5853	WP_113606590.1	diaminopimelate epimerase [Glutamicibacter soli]
gene1103	149.7566	104.4988	105.5431	120.1664	97.7153	103.3522	WP_113606589.1	methyltransferase [Glutamicibacter soli]
gene1104	329.9393	431.5895	774.0746	197.9658	118.7048	123.153	WP_113606588.1	GTPase HflX [Glutamicibacter soli]
gene1105	97.3016	176.6129	283.9839	74.366	62.3778	80.2426	WP_047121158.1	ATP-dependent DNA helicase [Glutamicibacter soli]
gene1106	523.834	409.78	417.3257	539.1827	569.3881	578.2201	WP_047121159.1	transcriptional repressor LexA [Glutamicibacter soli]
gene1108	87.2428	56.5842	95.1282	68.2018	47.3154	48.9756	WP_047121160.1	LysM peptidoglycan-binding domain-containing protein [Glutamicibacter soli]
gene111	67.6729	81.4748	106.2211	79.6994	75.6558	91.802	WP_047117664.1	DNA integrity scanning diadenylate cyclase DisA [Glutamicibacter soli]
gene1110	44.564	66.5217	59.1828	80.455	74.2067	80.3815	WP_047121161.1	histidinol-phosphate transaminase [Glutamicibacter soli]
gene1111	38.3391	33.1824	78.7299	72.7209	147.9313	121.9604	WP_047121162.1	imidazoleglycerol-phosphate dehydratase HisB [Glutamicibacter soli]
gene1112	54.4122	67.6838	71.6608	110.9417	162.8675	159.982	WP_047121163.1	imidazole glycerol phosphate synthase subunit HisH [Glutamicibacter soli]
gene1113	0	0	0	0	0	4.7904	WP_183043112.1	hypothetical protein [Glutamicibacter soli]
gene1114	52.3359	91.5333	108.7561	230.1294	255.9853	256.2196	WP_053797716.1	bifunctional 1-(5-phosphoribosyl)-5-((5-phosphoribosylamino)methylideneamino)imidazole-4-carboxamide isomerase/phosphoribosylanthranilate isomerase PriA [Glutamicibacter soli]
gene1115	576.4314	97.6133	214.8049	110.5825	123.6601	109.1718	WP_113606586.1	SseB family protein [Glutamicibacter soli]
gene1116	46.6852	48.2312	55.8625	23.1087	27.891	33.1751	WP_161449632.1	MFS transporter [Glutamicibacter soli]
gene1117	116.1218	71.2754	80.2248	155.9277	130.4832	204.2642	WP_053797718.1	DUF1844 domain-containing protein [Glutamicibacter soli]
gene1119	795.1818	1233.0555	445.4314	3815.0025	4086.3048	3266.9241	ALD63446.1	translation initiation factor IF-3 [Arthrobacter sp. LS16]
gene112	162.4125	342.2416	356.2215	196.289	97.2314	110.0266	ALD62704.1	DNA repair protein RadA [Arthrobacter sp. LS16]
gene1120	225.999	190.6312	392.4038	1353.22	1925.3744	2039.5548	WP_047121169.1	MULTISPECIES: 50S ribosomal protein L35 [Glutamicibacter]
gene1121	376.6341	511.562	550.3034	2119.4015	2533.1821	2502.4167	WP_047121170.1	50S ribosomal protein L20 [Glutamicibacter soli]
gene1122	109.8137	55.8668	84.1986	69.8222	41.2561	42.0414	WP_047121171.1	RNA methyltransferase [Glutamicibacter soli]
gene1123	48.3705	24.0886	63.7812	44.9417	38.6063	38.9177	WP_113606582.1	NUDIX domain-containing protein [Glutamicibacter soli]
gene1124	278.1751	150.6135	309.5795	200.2218	185.7439	193.8482	WP_113606581.1	DUF3153 domain-containing protein [Glutamicibacter soli]
gene1125	91.3294	75.9256	131.7873	84.7013	68.6683	75.7457	ALQ31302.1	phenylalanine--tRNA ligase subunit alpha [Arthrobacter sp. YC-RL1]
gene1126	55.9422	51.8745	108.9179	74.3146	93.0508	110.6855	RKS20595.1	phenylalanyl-tRNA synthetase beta subunit [Arthrobacter sp. AG1021]
gene1127	25.8421	41.9974	25.5891	23.3201	24.6376	26.5417	WP_113606579.1	class I SAM-dependent methyltransferase [Glutamicibacter soli]
gene1128	115.8693	57.1894	59.7949	79.4504	60.0542	58.1043	ALQ31299.1	hypothetical protein ATC04_12530 [Arthrobacter sp. YC-RL1]
gene1129	285.8868	513.5371	273.3747	536.1303	685.9204	641.4727	WP_047121177.1	phosphoribosyltransferase [Glutamicibacter soli]
gene113	23.1857	6.347	44.5005	27.0819	25.5978	20.6182	WP_047117666.1	FUSC family protein [Glutamicibacter soli]
gene1130	14.5018	10.3695	4.0247	5.9775	0	1.3972	WP_047121178.1	PadR family transcriptional regulator [Glutamicibacter soli]
gene1131	16.1732	16.8504	12.6838	3.2101	3.1607	2.211	WP_053797728.1	hypothetical protein [Glutamicibacter soli]
gene1132	127.2851	24.9318	71.501	25.3231	23.1279	25.7495	ALD63460.1	hypothetical protein AFL94_05375 [Arthrobacter sp. LS16]
gene1133	75.4097	56.5651	37.5483	44.2093	30.3497	29.5947	WP_047121181.1	amidohydrolase family protein [Glutamicibacter soli]
gene1134	92.106	69.13	116.2678	80.895	17.8885	50.2993	ALD63462.1	hypothetical protein AFL94_05385 [Arthrobacter sp. LS16]
gene1135	245.9285	155.0476	230.7491	181.65	130.9906	166.8024	WP_052772615.1	quinone oxidoreductase [Glutamicibacter soli]
gene1136	64.2183	35.6343	89.9992	97.3539	95.1188	115.6097	ALQ31291.1	N-acetyl-gamma-glutamyl-phosphate reductase [Arthrobacter sp. YC-RL1]
gene1137	62.4114	20.9844	66.4634	99.2808	124.0314	157.4353	RKS20584.1	glutamate N-acetyltransferase [Arthrobacter sp. AG1021]
gene1138	59.3922	28.0427	71.9698	207.9059	233.3148	281.6581	WP_053797733.1	acetylglutamate kinase [Glutamicibacter soli]
gene1139	38.3447	22.5741	72.4036	149.6135	153.3044	190.2854	RKS20582.1	acetylornithine aminotransferase [Arthrobacter sp. AG1021]
gene114	51.3321	5.9339	12.8101	4.2836	7.2665	5.9544	WP_047117667.1	phosphate ABC transporter substrate-binding protein PstS [Glutamicibacter soli]
gene1140	24.3481	17.5893	50.096	155.7965	129.913	148.056	ALD63466.1	ornithine carbamoyltransferase [Arthrobacter sp. LS16]
gene1141	73.8945	46.8972	82.3548	285.8336	236.2692	263.9868	WP_047121186.1	arginine repressor [Glutamicibacter soli]
gene1142	712.1524	332.7293	317.3728	248.56	335.0301	370.9006	WP_113606574.1	macro domain-containing protein [Glutamicibacter soli]
gene1143	54.4519	12.9746	47.5145	56.3108	86.612	90.0365	WP_053797737.1	argininosuccinate lyase [Glutamicibacter soli]
gene1144	184.4712	54.1474	113.7098	121.189	135.5603	144.732	WP_047121189.1	maleylpyruvate isomerase family mycothiol-dependent enzyme [Glutamicibacter soli]
gene1145	50.9346	49.6512	64.6507	77.492	83.7519	78.517	WP_161449683.1	adenine phosphoribosyltransferase [Glutamicibacter soli]
gene1146	83.9511	135.7067	82.3923	93.1248	98.1312	94.5837	RKS20575.1	DNA helicase IV [Arthrobacter sp. AG1021]
gene1147	143.72	100.5213	129.2757	224.726	294.2836	285.8793	WP_047121191.1	tyrosine--tRNA ligase [Glutamicibacter soli]
gene1148	0	3.2322	1.7981	0.5903	1.9411	0.9353	RKS19252.1	hypothetical protein DFO58_1733 [Arthrobacter sp. AG1021]
gene1149	455.3608	635.0758	1216.5504	242.5513	177.1633	241.3495	ALQ31281.1	hypothetical protein ATC04_12410 [Arthrobacter sp. YC-RL1]
gene115	8.5604	6.4598	6.507	2.369	7.2329	4.8386	WP_047117668.1	phosphate ABC transporter permease subunit PstC [Glutamicibacter soli]
gene1150	340.9054	509.8447	781.2179	145.4733	90.4404	117.643	WP_047118649.1	HAD-IIA family hydrolase [Glutamicibacter soli]
gene1151	14.3491	5.1354	31.7094	0	0	3.0484	WP_047118650.1	hypothetical protein [Glutamicibacter soli]
gene1152	156.9922	192.6754	529.8265	41.1066	39.9785	45.2284	WP_113607890.1	TlyA family RNA methyltransferase [Glutamicibacter soli]
gene1153	275.9284	228.8508	908.782	80.1991	85.9763	87.8996	WP_047118652.1	NAD kinase [Glutamicibacter soli]
gene1154	133.2296	85.6949	472.6411	46.7183	42.0761	42.6002	WP_161450068.1	DNA repair protein RecN [Glutamicibacter soli]
gene1155	218.2422	128.3781	442.0415	146.0926	188.7452	172.7962	WP_231736088.1	CTP synthase [Glutamicibacter soli]
gene1156	98.9982	65.531	329.0831	59.6732	54.1642	71.0381	WP_053797744.1	NUDIX hydrolase [Glutamicibacter soli]
gene1157	21.9612	8.1878	121.1641	15.0562	15.2132	12.3941	WP_053797745.1	site-specific tyrosine recombinase XerD [Glutamicibacter soli]
gene1158	71.389	36.2666	352.5206	33.2778	28.8271	27.0179	WP_053797746.1	8-oxo-dGTP diphosphatase [Glutamicibacter soli]
gene1159	69.5216	124.434	59.2657	105.5152	129.1166	124.7147	WP_146956135.1	DUF2975 domain-containing protein [Glutamicibacter soli]
gene116	3.5301	3.5959	6.3878	3.0906	10.6756	8.8909	RBL99034.1	phosphate ABC transporter, permease protein PstA [Glutamicibacter soli]
gene1160	392.9782	278.4808	259.0336	404.1002	450.8581	473.3094	WP_113607893.1	bifunctional 2-methylcitrate synthase/citrate synthase [Glutamicibacter soli]
gene1161	422.5165	358.7926	285.0064	424.8833	341.7416	382.1084	WP_053797750.1	MULTISPECIES: methylisocitrate lyase [Glutamicibacter]
gene1162	452.07	433.5751	310.931	386.9112	349.8363	373.7188	WP_047118662.1	MmgE/PrpD family protein [Glutamicibacter soli]
gene1163	335.805	952.1201	191.9077	669.4826	484.1477	476.5367	WP_047118663.1	GntR family transcriptional regulator [Glutamicibacter soli]
gene1164	169.3232	189.7492	254.0167	146.5119	154.7842	168.8741	WP_113607894.1	AMP-binding protein [Glutamicibacter soli]
gene1165	1011.3407	548.5091	1114.2453	132.1936	156.8426	171.4392	WP_053797753.1	VIT family protein [Glutamicibacter soli]
gene1166	13.9055	13.1313	13.2089	15.7685	18.8175	19.3649	RKS19270.1	response regulator of citrate/malate metabolism [Arthrobacter sp. AG1021]
gene1167	23.7307	19.5193	23.1135	32.6069	38.2143	40.3655	WP_052772298.1	sensor histidine kinase [Glutamicibacter soli]
gene1168	12.0864	6.5732	37.393	132.1094	16.6447	10.2711	RKS19272.1	Na+/H+-dicarboxylate symporter [Arthrobacter sp. AG1021]
gene1169	13.6317	11.0608	12.3107	12.6646	13.8587	14.0622	WP_237562476.1	VOC family protein [Glutamicibacter soli]
gene117	3.6102	9.3905	15.7716	9.1834	17.8924	15.2282	WP_047117669.1	phosphate ABC transporter ATP-binding protein PstB [Glutamicibacter soli]
gene1170	505.7484	148.5355	539.8021	265.0569	190.2753	205.8249	NAZ17746.1	AAA family ATPase [Glutamicibacter soli]
gene1171	63.3546	47.863	140.4993	45.6028	44.2604	44.2428	WP_047118667.1	segregation/condensation protein A [Glutamicibacter soli]
gene1172	356.4502	380.7608	339.4453	868.1586	755.2874	901.9887	WP_047118668.1	SMC-Scp complex subunit ScpB [Glutamicibacter soli]
gene1173	80.4586	118.9377	128.9794	125.2988	106.1547	154.0257	WP_204677042.1	pseudouridine synthase [Glutamicibacter protophormiae]
gene1174	86.2786	88.7731	190.376	168.4745	148.3851	182.7635	WP_047118670.1	prephenate dehydrogenase [Glutamicibacter soli]
gene1175	66.0658	82.4945	150.0666	150.358	155.9336	203.6885	ALQ31257.1	cytidylate kinase [Arthrobacter sp. YC-RL1]
gene1176	103.9903	123.8056	264.5241	312.5477	267.1171	322.9596	WP_047118672.1	ribosome biogenesis GTPase Der [Glutamicibacter soli]
gene1177	11.3472	55.7942	33.992	33.3619	23.9179	25.7689	WP_113607898.1	PhzF family phenazine biosynthesis protein [Glutamicibacter soli]
gene1178	86.618	206.4318	90.2409	87.454	63.1605	86.784	WP_047118674.1	hypothetical protein [Glutamicibacter soli]
gene1179	82.9943	138.7856	132.608	63.0787	48.3054	59.6561	RBL99369.1	tylosin resistance protein TlrC [Glutamicibacter soli]
gene118	669.6832	1618.3616	1159.4773	242.0704	99.3422	168.6827	WP_113608008.1	hypothetical protein [Glutamicibacter soli]
gene1180	42.6981	67.5858	68.4098	14.7358	11.5088	13.4391	WP_113607946.1	FAD-binding monooxygenase [Glutamicibacter soli]
gene1181	115.3451	89.869	84.4471	123.1054	95.3802	129.3759	WP_047118676.1	DUF488 family protein [Glutamicibacter soli]
gene1182	2333.1726	1957.1471	1447.3711	983.0488	833.315	1018.7401	WP_047118677.1	FHA domain-containing protein [Glutamicibacter soli]
gene1183	219.5708	177.3254	196.7778	165.3055	201.4555	154.3309	RBL99372.1	MerR family transcriptional regulator [Glutamicibacter soli]
gene1184	1246.0019	351.86	520.7333	363.8468	234.5197	249.9535	WP_113607901.1	bifunctional nuclease family protein [Glutamicibacter soli]
gene1185	1022.3766	312.7441	392.4038	1068.1127	747.4019	660.1536	WP_047118679.1	MerR family transcriptional regulator [Glutamicibacter soli]
gene1186	232.5177	201.6599	115.0769	196.0123	163.9262	198.6313	WP_047120635.1	ParA family protein [Glutamicibacter soli]
gene1187	86.7943	100.937	152.6768	575.7847	656.6076	748.1801	ALQ31247.1	pyruvate carboxylase [Arthrobacter sp. YC-RL1]
gene1188	220.844	178.7897	226.0299	151.9601	260.7289	247.6762	WP_047118682.1	AMP-dependent synthetase/ligase [Glutamicibacter soli]
gene1189	169.0906	181.1712	127.2005	47.5558	59.0331	39.0286	ALD63506.1	hypothetical protein AFL94_05690 [Arthrobacter sp. LS16]
gene119	18.4212	31.7185	76.1026	7.4558	0	3.2451	WP_047117670.1	helix-turn-helix transcriptional regulator [Glutamicibacter soli]
gene1190	196.2562	375.4876	194.0549	54.8472	52.5455	48.076	ALD63507.1	hypothetical protein AFL94_05695 [Arthrobacter sp. LS16]
gene1191	77.1501	42.4784	37.2425	37.0605	50.6644	41.5344	WP_047118685.1	lysophospholipid acyltransferase family protein [Glutamicibacter soli]
gene1192	288.9698	377.9409	199.4316	429.3416	458.5364	507.6319	WP_047118686.1	3-deoxy-7-phosphoheptulonate synthase class II [Glutamicibacter soli]
gene1193	153.9305	142.4363	177.8275	94.6326	77.455	83.0298	WP_161449460.1	Stk1 family PASTA domain-containing Ser/Thr kinase [Glutamicibacter soli]
gene1194	172.3165	293.2567	55.3982	271.7321	62.3814	134.1314	WP_047118688.1	MULTISPECIES: WhiB family transcriptional regulator [Glutamicibacter]
gene1195	0	0	7.2166	17.7791	5.0045	11.4317	gene1195	-
gene1196	147.521	48.391	63.0368	48.5895	78.3316	70.5088	ALD63511.1	hypothetical protein AFL94_05720 [Arthrobacter sp. LS16]
gene1197	1.0236	0.8585	2.8154	1.5811	0.5228	1.194	ALQ31237.1	hypothetical protein ATC04_12160 [Arthrobacter sp. YC-RL1]
gene1198	81.2175	45.5528	26.7055	42.8391	42.2852	62.7544	WP_202605605.1	ATPase, T2SS/T4P/T4SS family [Glutamicibacter soli]
gene1199	40.2172	43.0121	40.2332	44.6522	46.659	81.6664	WP_113607910.1	type II secretion system F family protein [Glutamicibacter soli]
gene12	23.8099	22.1445	7.009	35.2141	51.5515	41.9394	WP_047120576.1	DMT family transporter [Glutamicibacter soli]
gene120	28.9431	32.3936	43.7161	64.8847	85.5298	94.7011	ALD62710.1	phosphate transporter [Arthrobacter sp. LS16]
gene1200	12.9193	24.7542	11.9806	37.2708	38.1003	55.2587	ALD63515.1	type II secretion system protein F [Arthrobacter sp. LS16]
gene1201	0	4.9927	0	3.3989	3.1607	4.1916	WP_231735973.1	hypothetical protein [Glutamicibacter soli]
gene1202	7.1746	24.4089	19.4627	80.006	46.7791	94.0943	ALQ31215.1	hypothetical protein ATC04_12040 [Arthrobacter sp. YC-RL1]
gene1203	7.1746	17.6791	0	35.1717	24.3463	44.5178	ALD63517.1	hypothetical protein AFL94_05755 [Arthrobacter sp. LS16]
gene1204	0	0	0	5.7514	4.2896	3.945	WP_113607924.1	hypothetical protein [Glutamicibacter soli]
gene1205	134.3226	86.5164	104.3946	87.6191	97.8602	77.7532	WP_047118712.1	peptide chain release factor 2 [Glutamicibacter soli]
gene1206	75.7692	40.7481	43.4877	68.014	42.0522	33.2303	WP_047118713.1	cell division ATP-binding protein FtsE [Glutamicibacter soli]
gene1207	77.3622	39.8674	59.6156	70.2099	101.2752	69.7669	WP_047118714.1	permease-like cell division protein FtsX [Glutamicibacter soli]
gene1208	108.9011	36.6439	52.638	116.9839	179.6329	120.0046	WP_053797773.1	M23 family metallopeptidase [Glutamicibacter soli]
gene1209	370.003	322.2888	291.3206	671.1568	646.0377	550.7928	WP_047118716.1	SsrA-binding protein SmpB [Glutamicibacter soli]
gene121	70.9595	70.6223	52.9828	109.5609	80.4032	59.2813	WP_047117672.1	hypothetical protein [Glutamicibacter soli]
gene1210	316.6746	197.1753	210.7155	121.1432	108.0897	102.5226	WP_047118717.1	DUF2568 domain-containing protein [Glutamicibacter soli]
gene1211	6.8158	2.7652	3.0777	9.4984	3.081	12.9811	ALQ31206.1	chromosome condensation protein CrcB [Arthrobacter sp. YC-RL1]
gene1212	5.7698	8.714	22.2632	32.132	18.5852	21.9352	WP_113607928.1	CrcB family protein [Glutamicibacter soli]
gene1213	21.7524	11.6844	26.2714	31.3968	45.165	49.877	ALQ31205.1	hypothetical protein ATC04_11985 [Arthrobacter sp. YC-RL1]
gene1214	32.4619	14.9777	53.6698	104.5864	111.1433	138.18	ALQ31204.1	transcriptional regulator [Arthrobacter sp. YC-RL1]
gene1215	30.2039	26.9302	54.7956	102.4022	93.3299	106.3382	WP_053797778.1	histidinol-phosphatase [Glutamicibacter soli]
gene1216	44.4726	29.9524	76.3072	107.4234	97.0962	124.6643	WP_181728172.1	ribosome small subunit-dependent GTPase A [Glutamicibacter soli]
gene1217	48.8822	27.366	60.0056	66.3562	63.5789	76.2258	WP_113607931.1	3-phosphoshikimate 1-carboxyvinyltransferase [Glutamicibacter soli]
gene1218	2301.5107	6545.9034	3710.7964	438.3471	412.4311	393.9841	WP_047118721.1	sigma-70 family RNA polymerase sigma factor [Glutamicibacter soli]
gene1219	407.8044	2064.6826	1028.4717	204.4598	133.4538	211.7224	ALD63528.1	anti-sigma factor [Arthrobacter sp. LS16]
gene122	33.9744	27.7683	58.6728	32.3097	22.1157	34.7268	WP_231736035.1	MFS transporter [Glutamicibacter soli]
gene1220	384.7348	60.8547	122.0463	190.3355	154.5252	120.5271	ALD63529.1	lysophospholipase [Arthrobacter sp. LS16]
gene1221	383.5747	175.1167	197.5636	294.5655	389.0587	423.2903	ALQ32405.1	alpha-ketoglutarate decarboxylase [Arthrobacter sp. YC-RL1]
gene1222	94.4776	113.589	83.0588	131.0404	194.7361	208.8383	WP_047118724.1	hemolysin family protein [Glutamicibacter soli]
gene1223	44.7821	71.5086	72.9103	104.6931	163.9494	199.0043	ALD63531.1	membrane protein [Arthrobacter sp. LS16]
gene1224	27.9491	12.4159	24.8247	37.6837	26.0814	28.3448	ALD63532.1	ABC transporter ATP-binding protein [Arthrobacter sp. LS16]
gene1225	36.4521	17.1698	37.3299	27.9985	26.4473	32.1346	WP_047118727.1	metal ABC transporter permease [Glutamicibacter soli]
gene1226	6.3403	11.4726	35.1766	19.9875	14.4958	11.003	RKS19330.1	hypothetical protein DFO58_1814 [Arthrobacter sp. AG1021]
gene1228	4981.0925	152.505	3027.7733	593.2298	418.7772	794.7199	WP_047118728.1	hypothetical protein [Glutamicibacter soli]
gene1229	387.219	240.4603	436.44	253.9098	220.8891	260.0378	WP_047118729.1	Fur family transcriptional regulator [Glutamicibacter soli]
gene123	339.5931	309.7393	282.547	297.0477	209.3947	221.5532	WP_113608010.1	hypothetical protein [Glutamicibacter soli]
gene1230	410.3874	131.9215	241.9172	372.6195	323.1162	281.0528	WP_053797780.1	MBL fold metallo-hydrolase [Glutamicibacter soli]
gene1231	155.5947	95.2645	163.8975	207.0938	170.2318	179.1587	RKS19334.1	thiosulfate/3-mercaptopyruvate sulfurtransferase [Arthrobacter sp. AG1021]
gene1232	75.7316	137.9385	99.9583	156.4932	120.9178	170.2754	WP_047118731.1	HIT family protein [Glutamicibacter soli]
gene1233	21.8345	21.6517	34.542	45.6131	54.0447	60.0263	ALD63540.1	ATP-dependent helicase [Arthrobacter sp. LS16]
gene1234	321.6033	244.36	295.7314	411.634	358.7586	380.6068	WP_053797783.1	ABC transporter substrate-binding protein [Glutamicibacter soli]
gene1235	75.4295	71.5692	102.7848	139.158	145.1649	134.2258	WP_053797784.1	ABC transporter permease [Glutamicibacter soli]
gene1236	59.1131	105.2511	82.7285	166.653	174.6384	156.1827	WP_161449476.1	ABC transporter ATP-binding protein [Glutamicibacter soli]
gene1237	119.3279	123.3847	83.5487	116.2385	105.63	108.9235	ALD63544.1	arginine--tRNA ligase [Arthrobacter sp. LS16]
gene1238	49.3248	61.1352	72.0601	84.4754	95.3362	120.8166	WP_047118737.1	diaminopimelate decarboxylase [Glutamicibacter soli]
gene1239	42.7674	39.869	73.6593	111.8636	119.1657	130.245	WP_047118738.1	homoserine dehydrogenase [Glutamicibacter soli]
gene124	52.8991	40.5043	40.1644	154.5672	40.0361	49.313	ALD65464.1	hypothetical protein AFL94_00620 [Arthrobacter sp. LS16]
gene1240	34.348	42.0178	65.3337	114.0639	149.1558	151.5031	WP_202605609.1	threonine synthase [Glutamicibacter soli]
gene1241	8.0291	11.3116	19.0865	24.5243	28.9713	30.3083	WP_053797787.1	homoserine kinase [Glutamicibacter soli]
gene1242	93.0229	177.9196	154.7546	378.4407	365.3625	353.316	WP_047118741.1	transcription termination factor Rho [Glutamicibacter soli]
gene1243	61.5302	65.9407	63.1516	103.403	130.3275	107.8462	WP_047118742.1	peptide chain release factor 1 [Glutamicibacter soli]
gene1244	17.963	21.4728	45.2973	47.3606	41.4442	44.2364	WP_113607940.1	peptide chain release factor N(5)-glutamine methyltransferase [Glutamicibacter soli]
gene1245	62.1312	47.5175	79.2512	100.8051	106.7878	113.1992	WP_047118744.1	L-threonylcarbamoyladenylate synthase [Glutamicibacter soli]
gene1246	21.4318	23.2826	26.905	62.7184	69.7583	74.7795	WP_047118745.1	MraY family glycosyltransferase [Glutamicibacter soli]
gene1247	976.5128	6195.8739	1461.324	9509.0911	7388.1569	9253.0769	ALQ31176.1	hypothetical protein ATC04_11815 [Arthrobacter sp. YC-RL1]
gene1248	550.8402	1119.1345	461.9065	2725.4194	3062.9701	2309.6654	WP_082123843.1	F0F1 ATP synthase subunit A [Glutamicibacter soli]
gene1249	7.1746	46.2183	50.735	195.0147	217.2307	353.6192	WP_022876338.1	MULTISPECIES: ATP synthase subunit C [Micrococcaceae]
gene125	67.5904	158.5982	151.7349	1024.7693	40.1852	44.4562	WP_052772150.1	alpha/beta hydrolase [Glutamicibacter soli]
gene1250	582.8159	801.42	1231.8068	3075.5413	3462.1312	2785.9186	WP_047118747.1	F0F1 ATP synthase subunit B [Glutamicibacter soli]
gene1251	414.7824	713.6656	1085.856	2604.007	2562.7507	2689.2082	WP_047118748.1	F0F1 ATP synthase subunit delta [Glutamicibacter soli]
gene1252	303.4548	381.5296	692.7631	1437.8089	1648.8974	1707.0791	WP_047118749.1	F0F1 ATP synthase subunit alpha [Glutamicibacter soli]
gene1253	218.6028	314.4665	449.0562	1395.8774	1514.3144	1417.9779	WP_047118750.1	F0F1 ATP synthase subunit gamma [Glutamicibacter soli]
gene1254	428.363	598.2323	981.4156	2528.1145	2732.0961	2584.1825	WP_047118751.1	F0F1 ATP synthase subunit beta [Glutamicibacter soli]
gene1255	51.5794	18.4347	186.0285	416.0313	204.4399	440.9214	WP_047118752.1	F0F1 ATP synthase subunit epsilon [Glutamicibacter soli]
gene1256	25.2439	31.3497	79.6182	300.9486	385.571	237.2266	WP_052772306.1	DUF2550 domain-containing protein [Glutamicibacter soli]
gene1257	190.6583	102.2142	139.784	133.4666	150.6601	147.9549	ALD63562.1	N-acetylglucosamine 6-phosphate deacetylase [Arthrobacter sp. LS16]
gene1258	79.0947	50.4512	34.8956	57.5612	60.843	71.2203	WP_053797791.1	endonuclease NucS [Glutamicibacter soli]
gene1259	53.1405	36.5093	53.0936	107.539	75.858	77.9363	WP_047118755.1	hypothetical protein [Glutamicibacter soli]
gene126	53.2727	176.4105	105.367	86.5994	26.6711	38.9483	WP_082344593.1	MOSC domain-containing protein [Glutamicibacter soli]
gene1260	100.9968	24.6826	60.8838	33.4065	47.489	46.0667	WP_082124043.1	AI-2E family transporter [Glutamicibacter soli]
gene1261	326.0968	207.541	344.4272	238.1425	219.0497	237.3687	WP_146956147.1	hypothetical protein [Glutamicibacter soli]
gene1262	323.8456	268.5896	446.5547	256.6914	252.8851	272.531	ALQ31162.1	co-chaperone YbbN [Arthrobacter sp. YC-RL1]
gene1263	240.91	58.2311	96.0332	229.0277	56.5587	66.815	WP_113607943.1	ABC transporter ATP-binding protein [Glutamicibacter soli]
gene1264	94.0366	46.054	115.725	106.6101	59.2273	69.1852	RKS19367.1	ABC-2 type transport system permease protein [Arthrobacter sp. AG1021]
gene1265	1.4879	0.5545	1.1921	0	0.2993	0.1237	ALQ30234.1	hypothetical protein ATC04_06420 [Arthrobacter sp. YC-RL1]
gene1266	117.8957	61.4893	86.175	133.8112	188.3518	273.7217	WP_047118761.1	MULTISPECIES: DUF3039 domain-containing protein [Glutamicibacter]
gene1267	159.8672	141.7997	209.9462	180.4952	162.6564	183.6405	WP_047118762.1	DEAD/DEAH box helicase [Glutamicibacter soli]
gene1268	57.1974	97.5517	105.7348	49.8808	41.1622	50.4875	ALQ31156.1	hypothetical protein ATC04_11710 [Arthrobacter sp. YC-RL1]
gene1269	48.3289	87.7572	89.5671	36.4955	28.3842	35.1169	WP_113608128.1	hypothetical protein [Glutamicibacter soli]
gene127	252.0317	690.965	542.9045	866.1629	339.4206	504.9171	WP_047117675.1	dienelactone hydrolase family protein [Glutamicibacter soli]
gene1270	53.6429	126.8541	118.5758	42.2214	24.8772	30.9427	WP_113608129.1	DUF998 domain-containing protein [Glutamicibacter soli]
gene1271	54.2421	122.9568	52.4606	22.18	48.2865	50.6871	WP_047118764.1	isochorismatase family protein [Glutamicibacter soli]
gene1272	23.5418	13.5811	20.262	15.6295	29.6736	26.575	WP_113608130.1	nicotinate phosphoribosyltransferase [Glutamicibacter soli]
gene1273	75.333	175.4585	85.8593	267.0818	188.4054	432.0352	RKS19376.1	ATP-dependent Clp protease adaptor protein ClpS [Arthrobacter sp. AG1021]
gene1274	135.0118	206.391	198.6902	256.0066	128.9437	173.7784	ALD63575.1	hypothetical protein AFL94_06110 [Arthrobacter sp. LS16]
gene1275	80.642	131.1022	131.7698	113.1662	101.6681	129.602	WP_202605620.1	glutamate racemase [Glutamicibacter soli]
gene1276	192.0234	109.3057	152.832	125.7523	145.2218	148.6521	ALD63577.1	metal-dependent hydrolase [Arthrobacter sp. LS16]
gene1278	183.2216	151.9435	71.7538	32.1012	17.1583	16.5217	ALQ32402.1	hypothetical protein ATC04_11665 [Arthrobacter sp. YC-RL1]
gene1279	4.3505	0	0	16.9636	16.8573	17.964	RKS19381.1	NAD/ferredoxin-dependent reductase-like protein [Arthrobacter sp. AG1021]
gene128	73.6848	302.7166	80.0196	331.6216	161.1594	508.4745	WP_047117676.1	hypothetical protein [Glutamicibacter soli]
gene1280	4.1716	13.8424	7.767	18.4024	19.0107	23.5572	WP_113608132.1	FAD-dependent oxidoreductase [Glutamicibacter soli]
gene1281	4.509	10.8887	6.4861	15.1467	24.5405	19.3868	RKS19382.1	GTP cyclohydrolase I [Arthrobacter sp. AG1021]
gene1282	55.0051	24.3713	56.0283	111.9529	56.4689	76.2204	WP_244910940.1	hypothetical protein [Glutamicibacter soli]
gene1283	262.6848	133.1858	267.0389	235.6041	114.1362	107.2803	RKS19384.1	putative ArsR family transcriptional regulator [Arthrobacter sp. AG1021]
gene1284	210.7491	67.2525	196.6901	103.0639	124.2572	140.5917	ALD63579.1	ribonuclease PH [Arthrobacter sp. LS16]
gene1285	36.3019	18.529	83.3705	43.5306	41.4193	41.545	WP_113608136.1	RdgB/HAM1 family non-canonical purine NTP pyrophosphatase [Glutamicibacter soli]
gene1286	5.9199	1.1109	4.6184	0.2687	0.5554	0.798	WP_161449498.1	CotH kinase family protein [Glutamicibacter soli]
gene1287	4.8953	2.7279	5.0991	0.575	1.4483	0.2231	WP_113608138.1	polyphosphate polymerase domain-containing protein [Glutamicibacter soli]
gene1288	5.5743	6.6093	2.18	0.4113	0.823	0.6078	RKS19389.1	uncharacterized protein DUF4956 [Arthrobacter sp. AG1021]
gene1289	0	0	0	34.8527	8.8315	14.6441	WP_047118773.1	GntR family transcriptional regulator [Glutamicibacter soli]
gene129	41.9136	61.8372	83.9606	56.0028	31.6516	40.1627	ALQ32127.1	ABC transporter [Arthrobacter sp. YC-RL1]
gene1290	58.1629	58.1919	53.1361	121.217	59.8664	68.3418	ALD63582.1	multidrug ABC transporter ATPase [Arthrobacter sp. LS16]
gene1291	63.7686	62.3257	66.4387	99.7025	74.2618	97.658	ALD63583.1	membrane protein [Arthrobacter sp. LS16]
gene1292	246.1139	133.0892	155.0513	124.2364	66.1423	66.93	WP_047118776.1	exonuclease domain-containing protein [Glutamicibacter soli]
gene1293	410.1632	94.9669	91.6635	144.9703	88.3661	122.6969	ALQ31139.1	hypothetical protein ATC04_11595 [Arthrobacter sp. YC-RL1]
gene1294	77.2626	48.7922	110.4497	78.5213	62.4171	73.6126	WP_052772310.1	ADP-ribosylglycohydrolase family protein [Glutamicibacter soli]
gene1295	122.102	50.6024	108.6345	174.6565	131.0354	142.0917	WP_113608141.1	exonuclease SbcCD subunit D [Glutamicibacter soli]
gene1296	64.4918	79.2636	119.0919	68.0425	55.6818	70.0353	WP_161449506.1	SMC family ATPase [Glutamicibacter soli]
gene1297	114.6379	32.399	106.3847	39.8408	34.1879	40.0593	WP_231735969.1	MFS transporter [Glutamicibacter soli]
gene1298	306.2301	484.2369	578.5154	54.808	51.7782	47.0189	WP_113608143.1	helix-turn-helix domain-containing protein [Glutamicibacter soli]
gene1299	177.9842	286.8055	263.1395	118.2813	37.3513	52.2034	WP_053797810.1	MFS transporter [Glutamicibacter soli]
gene13	3.5873	5.1354	6.3419	3.6114	3.4317	15.2422	WP_047120577.1	hypothetical protein [Glutamicibacter soli]
gene130	966.4867	413.7755	507.2319	531.7784	486.7552	495.8728	WP_047117678.1	class I SAM-dependent methyltransferase [Glutamicibacter soli]
gene1300	43.3049	13.4013	27.3462	33.2052	802.0219	45.4858	WP_113608144.1	LacI family DNA-binding transcriptional regulator [Glutamicibacter soli]
gene1301	11.4599	13.8657	14.3324	26.7482	1710.3481	41.725	RKS19402.1	alpha-glucosidase [Arthrobacter sp. AG1021]
gene1302	18.0074	19.7337	24.5583	74.2815	3897.6072	131.332	WP_113608145.1	maltose ABC transporter substrate-binding protein [Glutamicibacter soli]
gene1303	4.7653	4.8105	6.7051	19.1827	975.0174	37.0431	WP_053797813.1	ABC transporter permease subunit [Glutamicibacter soli]
gene1304	6.3949	5.9831	4.3361	28.4748	1068.5305	39.8364	WP_053797814.1	sugar ABC transporter permease [Glutamicibacter soli]
gene1305	109.7189	112.1606	69.4938	90.9018	286.9475	95.7953	WP_146956200.1	hypothetical protein [Glutamicibacter soli]
gene1306	55.4036	58.391	25.4376	43.8686	82.2775	42.5964	WP_047118788.1	TetR/AcrR family transcriptional regulator C-terminal domain-containing protein [Glutamicibacter soli]
gene1307	236.9617	789.0571	442.1632	26.7117	31.4856	33.6462	NAZ16943.1	MFS transporter [Glutamicibacter soli]
gene1308	155.027	284.3128	291.5	80.1494	120.1084	151.5427	WP_113608147.1	META domain-containing protein [Glutamicibacter soli]
gene1309	423.0806	1336.7425	722.3216	1298.1405	809.7109	1206.8479	RKS19410.1	fatty acid desaturase [Arthrobacter sp. AG1021]
gene131	30.6279	26.0214	25.1086	54.5482	47.4715	51.4561	WP_113608013.1	SRPBCC family protein [Glutamicibacter soli]
gene1310	55.8134	43.1686	89.5365	53.9378	48.9621	62.0351	WP_113607879.1	ABC-F family ATP-binding cassette domain-containing protein [Glutamicibacter soli]
gene1311	1300.1904	294.4033	823.1994	304.8276	213.8421	265.3254	WP_161449351.1	phosphoribosyltransferase family protein [Glutamicibacter soli]
gene1312	39.9823	46.3579	47.5482	32.8058	25.4785	19.2505	ALD63630.1	phosphohydrolase [Arthrobacter sp. LS16]
gene1313	470.5045	273.8865	466.8599	291.0351	181.3402	422.3242	WP_047118795.1	META domain-containing protein [Glutamicibacter soli]
gene1314	461.5273	465.7476	593.625	173.8475	169.7098	197.4312	WP_047118796.1	3,4-dihydroxyphenylacetate 2,3-dioxygenase [Glutamicibacter soli]
gene1315	519.9138	554.9931	626.4539	139.3989	126.0777	129.3873	WP_047118797.1	5-carboxymethyl-2-hydroxymuconate semialdehyde dehydrogenase [Glutamicibacter soli]
gene1316	259.0021	333.5324	234.6676	58.0912	40.8759	59.2032	WP_047118798.1	GntR family transcriptional regulator [Glutamicibacter soli]
gene1317	421.2477	1252.8105	594.5132	296.1719	118.3593	151.2415	WP_113607875.1	fumarylacetoacetate hydrolase family protein [Glutamicibacter soli]
gene1318	47.6913	93.6908	88.9157	212.3969	27.3501	31.3217	WP_113607874.1	HNH endonuclease signature motif containing protein [Glutamicibacter soli]
gene1319	0	0	18.4661	3.1234	8.3797	7.1856	RBL99747.1	hypothetical protein C1H84_15195 [Glutamicibacter soli]
gene132	0	4.8578	0	16.0506	11.7179	15.0898	WP_113608014.1	metalloregulator ArsR/SmtB family transcription factor [Glutamicibacter soli]
gene1320	58.3189	37.3792	53.5965	89.0448	156.5824	167.7062	WP_053797826.1	dihydroxy-acid dehydratase [Glutamicibacter soli]
gene1321	35.123	23.065	33.7882	13.2626	8.2133	11.8533	WP_113607871.1	helix-turn-helix transcriptional regulator [Glutamicibacter soli]
gene1322	25.7897	4.6087	12.3107	30.4116	2.7297	33.1518	WP_047118804.1	hypothetical protein [Glutamicibacter soli]
gene1323	141.8167	30.7947	39.8091	46.3545	48.4728	45.0065	ALD63641.1	hypothetical protein AFL94_06525 [Arthrobacter sp. LS16]
gene1324	41.2321	34.8862	64.8379	245.2907	362.3256	290.4505	GGM00869.1	ADP-ribose pyrophosphatase [Glutamicibacter protophormiae]
gene1325	44.0062	25.6949	71.4076	322.2751	444.6856	445.674	RKS19425.1	quinolinate synthetase [Arthrobacter sp. AG1021]
gene1326	27.6634	41.6448	57.8506	398.9647	441.7956	473.7773	WP_113607868.1	FAD-dependent oxidoreductase [Glutamicibacter soli]
gene1327	11.9513	13.0739	21.407	358.9934	375.4145	393.5265	RKS19427.1	nicotinate-nucleotide pyrophosphorylase [carboxylating] [Arthrobacter sp. AG1021]
gene1328	28.7076	11.9922	46.6191	331.5653	347.2756	392.3154	RKS19428.1	cysteine desulfurase [Arthrobacter sp. AG1021]
gene1329	77.0641	53.1321	97.5895	28.1697	39.2702	42.8476	RKS19429.1	EmrB/QacA subfamily drug resistance transporter [Arthrobacter sp. AG1021]
gene133	383.7903	433.9218	461.0092	577.8136	460.9962	478.8135	WP_146956173.1	GAF domain-containing protein [Glutamicibacter soli]
gene1330	155.5719	62.9916	112.4079	34.553	88.3097	79.2723	RKS19429.1	EmrB/QacA subfamily drug resistance transporter [Arthrobacter sp. AG1021]
gene1331	247.1356	22.4794	105.0358	133.8671	146.9826	119.6237	RBL99736.1	GNAT family N-acetyltransferase [Glutamicibacter soli]
gene1332	154.4527	209.2014	226.3152	51.1429	43.0996	61.1827	RKS19431.1	dihydrofolate reductase [Arthrobacter sp. AG1021]
gene1333	829.0545	438.2871	234.3418	573.6974	572.5691	678.722	RKS19432.1	uncharacterized protein YndB with AHSA1/START domain [Arthrobacter sp. AG1021]
gene1334	370.3588	514.1343	641.495	137.2325	129.7171	156.2576	WP_231735968.1	MarR family transcriptional regulator [Glutamicibacter soli]
gene1335	249.4959	475.6313	651.4175	34.5592	48.7386	44.1101	ALQ31104.1	5,10-methylene tetrahydromethanopterin reductase [Arthrobacter sp. YC-RL1]
gene1336	45.439	67.7701	73.0826	60.2944	60.0542	94.2389	ALQ31103.1	hypothetical protein ATC04_11385 [Arthrobacter sp. YC-RL1]
gene1337	66.7983	116.0451	78.1867	70.6284	87.3316	88.963	WP_047118815.1	flagellar hook-associated protein FlgL [Glutamicibacter soli]
gene1338	100.3187	132.0109	147.5116	119.2265	129.3512	160.6927	WP_161449374.1	flagellar hook-associated protein FlgK [Glutamicibacter soli]
gene1339	52.2548	92.768	78.0903	168.1718	167.8111	233.7437	WP_047118817.1	flagellar protein FlgN [Glutamicibacter soli]
gene134	249.6291	378.6835	270.0301	22818.4267	24695.1549	25096.8912	ALQ32123.1	aldehyde dehydrogenase [Arthrobacter sp. YC-RL1]
gene1340	49.0552	34.6431	20.3186	69.8761	96.5502	62.8103	ALQ31099.1	hypothetical protein ATC04_11365 [Arthrobacter sp. YC-RL1]
gene1341	56.3991	131.6181	53.6263	384.4963	544.5866	603.2031	WP_053797838.1	flagellin [Glutamicibacter soli]
gene1342	15.1435	44.2489	16.3091	118.2132	102.5649	121.9884	NAZ16723.1	flagellar filament capping protein FliD [Glutamicibacter soli]
gene1343	13.0715	16.1303	2.5215	44.6498	90.0813	120.9403	WP_047118821.1	flagellar export chaperone FliS [Glutamicibacter soli]
gene1344	7.1746	4.8578	6.3419	42.9239	48.0434	58.0376	RKS19443.1	hypothetical protein DFO58_1929 [Arthrobacter sp. AG1021]
gene1345	6.6496	35.9476	9.734	89.6213	67.6975	57.8442	WP_047118823.1	flagellar basal body protein [Glutamicibacter soli]
gene1346	2.13	7.9296	5.8134	56.3005	55.66	80.5815	RKS19445.1	flagellar basal-body rod protein FlgC [Arthrobacter sp. AG1021]
gene1347	0	4.18	0	17.2117	52.1225	67.9482	WP_052772314.1	flagellar hook-basal body complex protein FliE [Glutamicibacter soli]
gene1348	13.0535	19.0361	15.2948	62.1394	129.7343	122.6031	RKS19447.1	flagellar M-ring protein FliF [Arthrobacter sp. AG1021]
gene1349	10.3287	20.9537	12.4627	85.084	105.0518	122.0723	WP_113607855.1	flagellar motor switch protein FliG [Glutamicibacter soli]
gene135	202.4625	386.0993	328.2628	29182.03	21052.8641	22679.3742	WP_047117683.1	alcohol dehydrogenase AdhP [Glutamicibacter soli]
gene1350	6.4536	2.5744	8.0358	36.7193	55.7029	49.5623	KLI87642.1	hypothetical protein AA310_06575 [Arthrobacter sp. YC-RL1]
gene1351	8.3391	15.0905	12.0459	72.7943	87.1309	105.9277	ALQ31090.1	flagellar protein export ATPase FliI [Arthrobacter sp. YC-RL1]
gene1352	5.0618	10.5382	6.7623	44.2434	41.9792	55.7073	ALD63665.1	hypothetical protein AFL94_06675 [Arthrobacter sp. LS16]
gene1353	5.0956	5.8624	3.2577	36.119	63.7026	64.8111	WP_113607851.1	C40 family peptidase [Glutamicibacter soli]
gene1354	5.0406	4.2626	6.1443	50.1368	55.3922	71.1614	RKS19453.1	flagellar hook-length control protein FliK [Arthrobacter sp. AG1021]
gene1355	6.9021	1.1164	0	77.2668	83.4086	78.9746	WP_113607849.1	flagellar hook capping FlgD N-terminal domain-containing protein [Glutamicibacter soli]
gene1356	7.7001	2.7096	7.6638	54.1684	67.8968	79.8863	WP_047118830.1	flagellar hook protein FlgE [Glutamicibacter soli]
gene1357	0	4.8578	0	32.1012	17.1583	45.392	WP_047118831.1	flagellar FlbD family protein [Glutamicibacter soli]
gene1358	10.8788	13.7316	9.1995	59.173	71.3174	87.282	WP_113607847.1	MotA/TolQ/ExbB proton channel family protein [Glutamicibacter soli]
gene1359	4.3712	3.2444	5.0387	52.4566	75.5798	84.1808	WP_053797849.1	flagellar motor protein MotB [Glutamicibacter soli]
gene136	1260.4643	635.996	915.2937	7015.275	3426.8741	3349.7869	WP_113608016.1	DUF779 domain-containing protein [Glutamicibacter soli]
gene1360	20.0103	50.8401	12.9585	94.7063	189.8693	162.8482	RKS19459.1	flagellar motor switch protein FliM [Arthrobacter sp. AG1021]
gene1361	13.3171	14.7292	13.3304	75.4725	144.9658	136.8749	ALQ31080.1	hypothetical protein ATC04_11260 [Arthrobacter sp. YC-RL1]
gene1362	27.8241	19.1726	26.5893	113.9754	222.861	221.9637	ALQ31079.1	hypothetical protein ATC04_11255 [Arthrobacter sp. YC-RL1]
gene1363	2.5958	5.4788	6.2336	23.5828	30.5342	38.674	WP_047118837.1	flagellar type III secretion system pore protein FliP [Glutamicibacter soli]
gene1364	3.6842	4.4934	0	0	12.5113	18.8622	WP_047118838.1	flagellar biosynthetic protein FliQ [Glutamicibacter soli]
gene1365	3.6746	5.3302	6.4018	14.8324	19.3082	21.8653	WP_053797854.1	flagellar biosynthetic protein FliR [Glutamicibacter soli]
gene1366	12.4073	10.1345	10.2137	52.2654	62.023	61.6616	WP_113607842.1	EscU/YscU/HrcU family type III secretion system export apparatus switch protein [Glutamicibacter soli]
gene1367	3.7073	1.901	2.5626	24.3836	40.3513	42.3392	WP_161449386.1	flagellar biosynthesis protein FlhA [Glutamicibacter soli]
gene1368	3.4342	2.7229	0	18.4367	23.0404	24.0843	RKS19467.1	hypothetical protein DFO58_1953 [Arthrobacter sp. AG1021]
gene1369	939.4812	718.952	562.0718	1570.4885	725.9887	662.8328	WP_047118843.1	carbon storage regulator CsrA [Glutamicibacter soli]
gene137	231.7186	250.1039	301.105	1395.315	594.8398	683.0305	WP_188949777.1	alpha/beta fold hydrolase [Glutamicibacter protophormiae]
gene1371	18.4212	0	24.6214	0	0	0	ALD63682.1	hypothetical protein AFL94_06765 [Arthrobacter sp. LS16]
gene1372	4068.9962	74.6179	2979.2557	295.0152	402.0876	404.37	ALQ31070.1	hypothetical protein ATC04_11210 [Arthrobacter sp. YC-RL1]
gene1373	4377.9148	179.4781	5000.6492	768.6344	654.2592	742.2927	WP_053797860.1	hypothetical protein [Glutamicibacter soli]
gene1374	67.2741	69.1437	98.9962	48.2175	56.887	61.2725	ALQ31068.1	hydrogenase expression protein [Arthrobacter sp. YC-RL1]
gene1375	11.7967	4.9927	7.1549	14.6904	6.7803	16.9885	WP_161449397.1	hypothetical protein [Glutamicibacter soli]
gene1376	111.2059	429.6176	396.5344	42.0234	98.4889	151.8651	WP_047118849.1	hypothetical protein [Glutamicibacter soli]
gene1377	101.2889	58.1905	85.7242	56.979	65.7671	63.6242	ALQ32391.1	malate:quinone oxidoreductase [Arthrobacter sp. YC-RL1]
gene1378	26.3563	15.898	17.01	19.0007	22.0176	21.4549	RKS19475.1	peptide/nickel transport system substrate-binding protein [Arthrobacter sp. AG1021]
gene1379	71.7251	47.1884	41.7441	64.3319	113.9127	89.2133	WP_053797864.1	2-hydroxyacid dehydrogenase [Glutamicibacter soli]
gene138	84.1462	71.0592	63.6945	223.9057	66.0596	87.8176	WP_204676253.1	pyrimidine dimer DNA glycosylase/endonuclease V [Glutamicibacter protophormiae]
gene1380	2.0214	6.8456	5.1018	3.5061	3.1718	2.766	RKS19477.1	calcineurin-like phosphoesterase family protein [Arthrobacter sp. AG1021]
gene1381	172.0721	81.31	89.2526	84.9737	95.7508	104.9598	RKS19478.1	peroxiredoxin Q/BCP [Arthrobacter sp. AG1021]
gene1382	44.6688	102.6877	41.8564	82.8916	99.69	83.992	WP_113607832.1	MarR family transcriptional regulator [Glutamicibacter soli]
gene1383	6339.9793	7187.7639	9131.3966	733.7014	678.3996	789.2741	WP_047118855.1	SDR family oxidoreductase [Glutamicibacter soli]
gene1384	4547.0014	4599.8769	5724.7612	608.6843	484.7254	590.5198	ALQ31058.1	hypothetical protein ATC04_11125 [Arthrobacter sp. YC-RL1]
gene1385	2184.2159	4722.8432	1976.7119	1750.786	1314.081	1590.3348	WP_053797870.1	MarR family transcriptional regulator [Glutamicibacter soli]
gene1386	1784.0078	1701.717	1963.7891	952.4577	894.2519	1070.3922	RKS19483.1	geranylgeranyl diphosphate synthase type II [Arthrobacter sp. AG1021]
gene1387	1927.2552	1933.5037	2559.9553	915.0432	837.9662	1080.9563	WP_082344708.1	squalene/phytoene synthase family protein [Glutamicibacter soli]
gene1388	939.6798	955.7408	1208.5027	852.9021	731.7856	944.2781	WP_181728161.1	phytoene desaturase family protein [Glutamicibacter soli]
gene1389	264.114	283.433	359.3333	591.5322	356.5719	562.2495	WP_113607829.1	lycopene cyclase domain-containing protein [Glutamicibacter soli]
gene139	329.6643	369.9462	590.1376	622.8197	276.8601	324.1509	GGL99747.1	hypothetical protein GCM10010038_32280 [Glutamicibacter protophormiae]
gene1390	111.0369	36.8693	149.4872	335.7384	93.9979	168.6436	ALQ31053.1	C50 carotenoid epsilon cyclase [Arthrobacter sp. YC-RL1]
gene1391	540.7054	550.7519	534.6549	1145.5713	1144.6817	1405.0949	WP_161449409.1	prenyltransferase [Glutamicibacter soli]
gene1392	923.281	562.7659	763.8193	1362.3247	1069.9229	1390.1651	WP_047118861.1	isopentenyl-diphosphate Delta-isomerase [Glutamicibacter soli]
gene1393	126.7508	91.3423	132.8775	78.7177	48.6926	67.0657	WP_161449410.1	hypothetical protein [Glutamicibacter soli]
gene1394	43.5353	16.9722	34.1659	29.6623	25.0423	25.8495	RKS19491.1	diguanylate cyclase/phosphodiesterase [Arthrobacter sp. AG1021]
gene1398	1553.0866	176.2815	1703.785	469.2913	270.2439	234.9774	WP_053797881.1	hypothetical protein [Glutamicibacter soli]
gene1399	188.2148	122.382	132.7516	459.2508	613.419	709.9225	RKS19496.1	dihydroxyacid dehydratase [Arthrobacter sp. AG1021]
gene14	597.2383	321.9846	458.7652	521.3674	555.677	491.8667	WP_047120578.1	peptidylprolyl isomerase [Glutamicibacter soli]
gene140	6.1962	0	0	2.1401	2.0018	0.7507	WP_188949771.1	hypothetical protein [Glutamicibacter protophormiae]
gene1400	75.5914	230.1143	90.3514	336.4323	539.0262	506.4229	ALQ31043.1	acetolactate synthase 1 catalytic subunit [Arthrobacter sp. YC-RL1]
gene1401	140.2397	424.8353	130.9701	782.5134	948.9311	833.1959	WP_053797884.1	MULTISPECIES: acetolactate synthase small subunit [Glutamicibacter]
gene1402	247.8515	644.4782	375.0659	1416.463	1602.0903	1493.7556	WP_047118871.1	ketol-acid reductoisomerase [Glutamicibacter soli]
gene1403	1008.1109	206.5075	318.4727	464.4794	341.6878	441.6906	ALD63707.1	methyltransferase [Arthrobacter sp. LS16]
gene1404	423.6876	168.5044	98.101	183.3088	128.1156	152.6943	WP_237562356.1	hypothetical protein [Glutamicibacter soli]
gene1405	35.0529	29.9563	20.9282	21.4008	28.826	25.1496	WP_245353695.1	IS5 family transposase [Glutamicibacter protophormiae]
gene1407	188.507	443.731	254.0881	134.849	124.2977	126.0502	WP_161449416.1	helix-turn-helix transcriptional regulator [Glutamicibacter soli]
gene1408	84.8472	167.1433	76.8882	25.9088	28.2959	29.6755	NAZ16789.1	hypothetical protein [Glutamicibacter soli]
gene1409	96.1527	162.1538	92.142	17.5313	13.2426	13.4773	WP_202605601.1	sugar transferase [Glutamicibacter soli]
gene141	71.0191	46.0666	69.2938	40.2381	46.3346	48.3607	WP_188949770.1	diaminopimelate dehydrogenase [Glutamicibacter protophormiae]
gene1411	53.0121	11.2336	27.0041	35.8648	16.5667	29.807	WP_239463968.1	hypothetical protein [Glutamicibacter protophormiae]
gene1412	64.5712	74.8908	82.4444	39.622	21.5579	27.797	WP_188950405.1	IS256 family transposase, partial [Glutamicibacter protophormiae]
gene1413	123.6362	141.4959	168.3356	28.8911	4.1417	12.5748	MCS3494608.1	putative transposase [Arthrobacter sp. JUb119]
gene1414	606.0858	593.1354	375.5609	282.3278	395.0554	206.7301	WP_237562369.1	sulfotransferase domain-containing protein [Glutamicibacter soli]
gene1415	945.6985	2047.9962	1363.3969	336.3653	408.0008	406.2516	WP_161449420.1	hypothetical protein [Glutamicibacter soli]
gene1416	86.9793	241.0762	109.4332	72.5145	102.9224	110.3381	WP_161449421.1	polysaccharide biosynthesis C-terminal domain-containing protein [Glutamicibacter soli]
gene1417	129.1928	287.3073	99.1999	117.1626	121.3706	97.5456	WP_161449422.1	hypothetical protein [Glutamicibacter soli]
gene1418	6828.5973	21557.6662	13699.1721	910.7311	732.2399	611.6142	WP_161449423.1	DUF4352 domain-containing protein [Glutamicibacter soli]
gene1419	4017.2615	8534.7753	7607.3457	245.3717	218.7689	205.6029	NAZ16796.1	UDP-N-acetylglucosamine--LPS N-acetylglucosamine transferase [Glutamicibacter soli]
gene142	0	0	0	0	0	4.3739	WP_188949768.1	hypothetical protein [Glutamicibacter protophormiae]
gene1420	3748.7142	7713.7556	7591.2304	257.5432	194.0213	215.7575	NAZ16797.1	glycosyl transferase [Glutamicibacter soli]
gene1421	18.7585	46.2692	6.8751	35.2181	41.3577	37.1022	WP_161449425.1	glycosyltransferase [Glutamicibacter soli]
gene1422	15.5597	30.6978	10.4093	8.5494	9.1751	11.0987	WP_161449426.1	hypothetical protein [Glutamicibacter soli]
gene1423	6.4268	8.92	6.6977	4.3342	4.128	5.4267	WP_161449427.1	sulfotransferase [Glutamicibacter soli]
gene1424	9.682	25.8102	11.1809	5.9042	2.0771	4.9628	WP_161449428.1	hypothetical protein [Glutamicibacter soli]
gene1425	23.9593	73.4951	33.3283	8.6379	3.3189	3.8642	WP_161449429.1	O-antigen ligase family protein [Glutamicibacter soli]
gene1426	18.9324	18.0442	12.6796	41.2961	41.253	42.491	WP_161449430.1	PKD domain-containing protein [Glutamicibacter soli]
gene1427	175.9224	345.2669	241.5178	162.0655	179.2419	187.2216	NAZ16804.1	SLC13 family permease [Glutamicibacter soli]
gene1428	248.4374	368.3038	318.7151	146.3923	130.4976	148.1456	WP_161449431.1	adenylyl-sulfate kinase [Glutamicibacter soli]
gene1429	134.7455	255.3626	85.3052	103.3318	100.9041	94.0777	WP_161449432.1	3'(2'),5'-bisphosphate nucleotidase CysQ [Glutamicibacter soli]
gene143	86.0949	125.8166	84.8441	27.5153	20.0181	28.7791	WP_047117752.1	MULTISPECIES: metal-sensitive transcriptional regulator [Glutamicibacter]
gene1430	223.3993	779.158	149.2284	101.0121	114.0713	103.3153	WP_161449433.1	sulfate adenylyltransferase subunit CysD [Glutamicibacter soli]
gene1431	80.6643	236.4278	54.4579	45.5628	63.6318	66.9139	WP_161449434.1	sulfate adenylyltransferase subunit CysN [Glutamicibacter soli]
gene1432	3.3204	2.6355	2.961	11.3431	15.0345	13.6673	WP_188947880.1	phosphoglycerate dehydrogenase [Glutamicibacter protophormiae]
gene1433	3.5499	2.7652	0.9966	3.9933	3.9105	2.5948	MBP2399786.1	putative transposase [Glutamicibacter protophormiae]
gene1438	0	0	0.6192	0	0	0	WP_255314353.1	ATP-binding protein [Glutamicibacter nicotianae]
gene144	165.7186	326.7964	246.6538	96.9249	89.6332	98.664	WP_047117689.1	thioredoxin [Glutamicibacter soli]
gene1441	147.6267	301.8141	92.9405	208.7451	303.3005	259.0053	NAZ17519.1	methionine--tRNA ligase [Glutamicibacter soli]
gene1442	99.4366	71.4028	55.6744	106.0292	68.852	71.9621	RKS19551.1	LuxR family two component transcriptional regulator [Arthrobacter sp. AG1021]
gene1443	47.1336	163.2216	43.1946	239.166	147.0633	144.0023	KLI89505.1	histidine kinase [Arthrobacter sp. YC-RL1]
gene1444	252.3595	520.7872	194.2292	90.253	179.7165	126.8843	WP_113607779.1	3-isopropylmalate dehydrogenase [Glutamicibacter soli]
gene1445	185.8609	225.7779	161.5756	189.7478	429.553	319.0963	RKS19554.1	branched chain amino acid aminotransferase [Arthrobacter sp. AG1021]
gene1446	260.5465	281.4434	272.7295	199.5623	248.1886	179.5857	ALD63741.1	UDP-glucose 4-epimerase [Arthrobacter sp. LS16]
gene1447	0	0	0	0	0	1.4794	WP_113607776.1	fumarylacetoacetate hydrolase family protein [Glutamicibacter soli]
gene1448	169.1876	120.2385	235.9422	225.9429	286.6391	229.683	ALD63742.1	2-hydroxyhepta-2,4-diene-1,7-dioate isomerase [Arthrobacter sp. LS16]
gene1449	195.3942	221.8334	258.6481	280.6159	365.6945	329.592	ALQ30987.1	glutamate--tRNA ligase [Arthrobacter sp. YC-RL1]
gene145	273.5517	302.7041	418.6753	2.129	0.2398	1.6896	RKS12778.1	hypothetical protein DFO58_3633 [Arthrobacter sp. AG1021]
gene1450	19.9294	40.0589	34.1095	38.3032	36.0656	34.8377	WP_060617019.1	HAD family hydrolase [Glutamicibacter soli]
gene1451	87.2043	17.8941	51.6833	60.9249	67.7112	52.6734	ALQ30985.1	ABC transporter [Arthrobacter sp. YC-RL1]
gene1452	47.3563	16.5526	40.6887	65.8173	80.2564	73.4702	RKS19560.1	50S ribosome-binding GTPase [Arthrobacter sp. AG1021]
gene1453	54.9035	43.9799	64.0886	81.0827	125.3566	102.7609	WP_113607772.1	thiamine-phosphate kinase [Glutamicibacter soli]
gene1454	427.8835	1299.2172	453.2416	104.5253	197.1432	149.7047	WP_082344949.1	IclR family transcriptional regulator [Glutamicibacter soli]
gene1455	187.168	426.6126	186.3528	125.5345	252.5822	200.0464	ALD63747.1	3-isopropylmalate dehydratase [Arthrobacter sp. LS16]
gene1456	148.5919	354.4129	123.3759	202.6261	357.2456	241.1025	WP_161449935.1	3-isopropylmalate dehydratase small subunit [Glutamicibacter soli]
gene1457	426.1298	289.1886	206.8946	354.8294	343.8263	333.0697	RKS19565.1	UDP-N-acetylglucosamine 1-carboxyvinyltransferase [Arthrobacter sp. AG1021]
gene1458	144.6013	125.618	101.9017	158.2056	156.9921	107.6717	WP_231735962.1	lysophospholipid acyltransferase family protein [Glutamicibacter soli]
gene1459	79.2348	136.3517	123.7869	148.3076	186.2283	163.5706	ALD65637.1	glycerol-3-phosphate dehydrogenase [Arthrobacter sp. LS16]
gene146	1161.5873	2327.2759	2265.3873	5.0567	7.0574	4.5933	WP_188949762.1	rhodanese-like domain-containing protein [Glutamicibacter protophormiae]
gene1460	95.1755	117.4109	127.7429	216.3194	291.1049	246.9047	ALD63750.1	D-alanine--D-alanine ligase [Arthrobacter sp. LS16]
gene1461	1084.8552	1064.602	576.5128	934.3075	741.2942	655.9578	ALD63751.1	hypothetical protein AFL94_07305 [Arthrobacter sp. LS16]
gene1462	0	0	0	3.2101	5.7194	0	ALD63752.1	transcriptional regulator [Arthrobacter sp. LS16]
gene1463	86.1208	84.6967	44.3932	111.5655	108.0976	91.0744	ALD63752.1	transcriptional regulator [Arthrobacter sp. LS16]
gene1464	52.002	87.1291	51.425	167.6419	191.4218	192.8595	WP_052772339.1	DAK2 domain-containing protein [Glutamicibacter soli]
gene1465	16.2477	36.6992	24.0647	57.2825	74.165	74.9225	ALD63753.1	ATP-dependent DNA helicase RecG [Arthrobacter sp. LS16]
gene1466	20.4475	30.2529	27.8403	53.713	48.4743	50.2993	ALD63754.1	methyltransferase [Arthrobacter sp. LS16]
gene1467	19.021	57.2791	32.3632	101.8338	85.7917	58.8775	ALD63755.1	SAM-dependent methyltransferase [Arthrobacter sp. LS16]
gene1468	52.096	39.1282	38.9659	106.79	95.9159	88.8593	ALD63756.1	aminotransferase [Arthrobacter sp. LS16]
gene1469	1072.0514	233.0977	253.6752	500.7784	647.9533	479.7778	ALD63757.1	phosphopantetheine adenylyltransferase [Arthrobacter sp. LS16]
gene147	592.7073	1142.8425	1169.7329	4.3328	1.838	2.9522	WP_204676260.1	MBL fold metallo-hydrolase [Glutamicibacter protophormiae]
gene1470	305.4445	183.2972	126.5554	281.5404	368.5002	300.9289	ALD63758.1	UTP--glucose-1-phosphate uridylyltransferase [Arthrobacter sp. LS16]
gene1471	289.977	1131.3706	253.7284	447.802	504.6482	323.9751	ALD63759.1	transcriptional regulator [Arthrobacter sp. LS16]
gene1472	166.4501	177.0686	85.7892	121.4604	248.916	181.1822	ALD65639.1	phosphate ABC transporter permease [Arthrobacter sp. LS16]
gene1473	91.3066	153.1729	77.3972	81.1409	132.1193	109.3027	ALD65640.1	teichoic acid ABC transporter ATP-binding protein [Arthrobacter sp. LS16]
gene1474	50.6206	139.3642	90.7589	91.6991	131.2762	112.1876	ALD63760.1	glycosyl transferase family 2 [Arthrobacter sp. LS16]
gene1475	41.0818	111.1108	93.6029	90.5503	142.4426	125.0296	ALD65641.1	transferase [Arthrobacter sp. LS16]
gene1476	281.7216	410.2085	190.5404	795.151	721.7907	560.0973	GGL84692.1	glycerol-3-phosphate cytidylyltransferase [Glutamicibacter protophormiae]
gene1477	113.0224	196.5769	173.7729	112.2616	156.9976	130.5847	WP_237562443.1	stealth family protein [Glutamicibacter soli]
gene1478	38.4895	104.9337	49.2428	147.7707	212.0664	183.9137	ALD63761.1	hypothetical protein AFL94_07385 [Arthrobacter sp. LS16]
gene1479	30.0359	23.5722	3.1709	25.3891	11.2332	8.0838	ALD63762.1	hypothetical protein AFL94_07390 [Arthrobacter sp. LS16]
gene1480	32.1269	32.9223	33.7613	74.4317	77.9801	84.4553	ALD63763.1	transposase [Arthrobacter sp. LS16]
gene1481	28.6983	29.9563	5.3662	179.7666	136.5939	177.4711	ALD63764.1	transposase [Arthrobacter sp. LS16]
gene1482	67.3927	64.8946	53.714	205.4512	307.7332	228.565	WP_161449948.1	stealth family protein [Glutamicibacter soli]
gene1483	75.967	68.832	71.3103	206.162	286.2037	259.3653	ALD63765.1	hypothetical protein AFL94_07410 [Arthrobacter sp. LS16]
gene1484	12.1171	99.0393	29.8974	109.2607	169.3332	140.448	WP_082344730.1	DUF177 domain-containing protein [Glutamicibacter soli]
gene1485	186.0209	511.4128	226.8984	484.2502	516.3294	432.4725	ALD63767.1	ribonuclease III [Arthrobacter sp. LS16]
gene1486	8.2616	0	0	0	0	0	ALQ30956.1	formamidopyrimidine-DNA glycosylase [Arthrobacter sp. YC-RL1]
gene1487	15.0111	79.4291	28.8057	59.9469	50.3248	44.9291	ALD63768.1	formamidopyrimidine-DNA glycosylase [Arthrobacter sp. LS16]
gene1488	54.8855	16.0818	38.3501	44.0385	56.7441	72.0385	WP_113607759.1	serine hydrolase domain-containing protein [Glutamicibacter soli]
gene1489	4.8685	0	0	0	0	0	MBP2399463.1	hypothetical protein [Glutamicibacter protophormiae]
gene1490	11.3579	15.7381	21.5118	34.0614	41.2164	37.185	WP_188947830.1	chromosome segregation protein SMC [Glutamicibacter protophormiae]
gene1491	37.3163	38.1672	22.9357	29.599	39.5484	39.3515	WP_188947952.1	MFS transporter [Glutamicibacter protophormiae]
gene1493	446.6798	207.4581	171.5037	337.45	510.9525	395.0255	WP_188947829.1	signal recognition particle-docking protein FtsY [Glutamicibacter protophormiae]
gene1494	20.6842	36.6763	23.0312	34.6904	79.1852	58.1626	NAZ17471.1	acyltransferase family protein [Glutamicibacter soli]
gene1495	130.9075	152.0313	141.3233	95.4281	102.2013	93.2299	WP_188947828.1	DNA-3-methyladenine glycosylase [Glutamicibacter protophormiae]
gene1496	340.2381	562.4999	290.6256	558.1126	452.3742	457.6121	WP_188947827.1	hypothetical protein [Glutamicibacter protophormiae]
gene1497	94.8146	57.8153	84.0766	422.9543	93.2249	235.6046	WP_245353562.1	ammonium transporter [Glutamicibacter protophormiae]
gene1498	18.4212	0	19.6202	50.0778	8.0072	17.3446	ALQ30124.1	hypothetical protein ATC04_05825 [Arthrobacter sp. YC-RL1]
gene1499	95.7262	48.9386	20.2178	47.092	139.3961	91.1781	WP_262107827.1	GT-D fold domain-containing glycosyltransferase [Arthrobacter sp. Marseille-P9274]
gene15	15.9036	9.5542	41.726	19.2607	21.1956	16.7664	WP_052772560.1	rhomboid family intramembrane serine protease [Glutamicibacter soli]
gene1501	0.71	0	0	0	0	0	WP_161447553.1	IS110 family transposase [Glutamicibacter soli]
gene1502	11.0527	0	0	0	0	3.4689	WP_218714261.1	transposase, partial [Arthrobacter sp. BF1]
gene1503	17.9364	102.0135	86.175	75.9422	66.0596	52.8787	WP_188685300.1	transposase [Glutamicibacter ardleyensis]
gene1504	11.0412	20.1575	6.751	7.6579	13.6344	14.6801	WP_190264503.1	IS110 family transposase [Glutamicibacter nicotianae]
gene1506	60.4139	63.5082	77.1709	35.0953	18.5615	26.6516	WP_204677261.1	M23 family metallopeptidase [Glutamicibacter protophormiae]
gene1507	145.6185	115.6817	127.0244	128.8796	125.0632	121.9107	NAZ17799.1	signal recognition particle protein [Glutamicibacter soli]
gene1508	59.4274	79.4169	128.1268	171.4622	144.1436	176.8034	ALD63775.1	hypothetical protein AFL94_07470 [Arthrobacter sp. LS16]
gene1509	115.477	43.4331	89.6261	91.9584	74.1844	83.0855	ALD63776.1	hypothetical protein AFL94_07475 [Arthrobacter sp. LS16]
gene151	70.8134	47.4532	67.9637	29.1098	25.8413	23.9818	WP_204676264.1	GntR family transcriptional regulator [Glutamicibacter protophormiae]
gene1510	43.333	13.4273	19.6952	53.9173	66.6531	68.0227	WP_220124918.1	AMP-binding protein [Glutamicibacter soli]
gene1511	52.9076	17.6196	33.3564	107.5258	124.2704	123.7998	WP_113607745.1	AMP-binding protein [Glutamicibacter soli]
gene1512	962.1488	2853.8122	1965.672	41.9167	54.9771	43.4892	RKS19608.1	catechol 2,3-dioxygenase [Arthrobacter sp. AG1021]
gene1513	6.7798	1.5073	5.655	5.4619	4.8817	5.3018	WP_188947818.1	glycosyltransferase [Glutamicibacter protophormiae]
gene1514	3.7866	0	0	12.3819	12.8688	9.6729	RBL99567.1	hypothetical protein C1H84_14155 [Glutamicibacter soli]
gene1515	20.5463	4.18	8.6006	12.3355	5.5788	11.3534	WP_161450116.1	hypothetical protein [Glutamicibacter soli]
gene1516	22.1054	0	61.5535	0	0	0	ALD63783.1	hypothetical protein AFL94_07515 [Arthrobacter sp. LS16]
gene1517	251.3035	28.1753	34.7679	12.549	18.2288	16.8837	WP_161450114.1	thermonuclease family protein [Glutamicibacter soli]
gene1519	22.2244	1.8816	34.2483	5.9647	8.9034	9.6947	ALD65645.1	cardiolipin synthase [Arthrobacter sp. LS16]
gene152	162.2528	221.5275	265.2532	19.9911	22.1297	23.4818	RKS12771.1	D-lactate dehydrogenase [Arthrobacter sp. AG1021]
gene1520	33.7628	30.4259	31.649	61.9067	39.8013	55.5056	ALD63784.1	acetyl-CoA acetyltransferase [Arthrobacter sp. LS16]
gene1521	87.2661	211.5286	125.5057	1191.01	1129.9908	1456.2775	ALQ30936.1	peroxidase [Arthrobacter sp. YC-RL1]
gene1522	94.2601	163.3927	127.8928	759.4159	895.1859	1012.3785	WP_113607733.1	peptidase M75 family protein [Glutamicibacter soli]
gene1523	144.2112	188.7828	212.9046	899.975	1034.6166	1129.3734	WP_113607732.1	FTR1 family protein [Glutamicibacter soli]
gene1524	5.8031	16.2334	17.8138	25.1803	32.9974	29.5053	WP_113607731.1	hypothetical protein [Glutamicibacter soli]
gene1525	5.2939	1.1634	2.5445	8.2803	14.1252	16.2472	ALD63789.1	hypothetical protein AFL94_07555 [Arthrobacter sp. LS16]
gene1526	0.2936	1.8807	0.7	0.4968	1.2025	0.3841	WP_113606663.1	DUF222 domain-containing protein [Glutamicibacter soli]
gene1527	56.9946	15.3622	9.1717	34.4334	24.9285	24.9786	ALD63847.1	lysine transporter LysE [Arthrobacter sp. LS16]
gene1528	1185.1995	2459.5726	1149.7594	3051.7023	3168.1932	3207.9245	WP_047118964.1	30S ribosomal protein S16 [Glutamicibacter soli]
gene1529	887.9018	898.69	640.1568	3601.2317	1285.686	1465.5598	WP_047118965.1	RNA-binding protein [Glutamicibacter soli]
gene153	378.2594	2633.0366	742.9582	54.5019	22.112	23.7877	WP_047117696.1	FABP family protein [Glutamicibacter soli]
gene1530	92.6598	166.7127	102.7835	92.7282	133.1488	117.2055	RKS19620.1	16S rRNA processing protein RimM [Arthrobacter sp. AG1021]
gene1531	75.9186	124.2529	98.2906	110.2697	138.8145	129.4782	ALD63843.1	tRNA (guanine-N1)-methyltransferase [Arthrobacter sp. LS16]
gene1532	7587.3395	11943.766	6807.8217	25036.8923	20146.8078	15762.5183	WP_141367283.1	50S ribosomal protein L19 [Glutamicibacter uratoxydans]
gene1533	28.4678	77.6468	63.2532	143.2328	101.9218	90.7328	ALD63841.1	signal peptidase I [Arthrobacter sp. LS16]
gene1536	248.9929	41.7908	167.2476	94.6199	67.6432	80.3351	WP_053798017.1	signal peptidase I [Glutamicibacter soli]
gene1537	97.7433	33.2242	151.9327	80.0875	69.9815	91.1402	WP_113607993.1	ribonuclease HII [Glutamicibacter soli]
gene1538	194.7384	199.2747	195.3993	92.9046	77.9651	123.3221	WP_047118974.1	DUF2469 domain-containing protein [Glutamicibacter soli]
gene1539	41.7162	18.0377	76.3339	45.5253	22.3058	32.5105	WP_113607992.1	YraN family protein [Glutamicibacter soli]
gene154	69.923	463.8706	105.4877	63.6387	10.2465	12.3711	RKS12769.1	Fur family ferric uptake transcriptional regulator [Arthrobacter sp. AG1021]
gene1540	6.4591	2.5918	11.5929	3.0198	1.099	0.5302	RKS19630.1	magnesium chelatase family protein [Arthrobacter sp. AG1021]
gene1541	2.7824	0.1951	5.2299	0.8877	0.2651	0.2682	WP_161450035.1	DNA-processing protein DprA [Glutamicibacter soli]
gene1542	36.9609	17.7876	27.1869	38.3356	39.3048	43.261	ALQ30916.1	recombinase XerC [Arthrobacter sp. YC-RL1]
gene1543	2071.3516	938.6318	1017.2081	2705.1467	1094.0785	897.8422	WP_047118978.1	DUF3145 domain-containing protein [Glutamicibacter soli]
gene1545	44.2109	9.7156	6.1554	32.1012	5.7194	8.5877	ALQ30914.1	glyoxalase [Arthrobacter sp. YC-RL1]
gene1546	176.8152	54.7815	37.6266	121.0238	173.7361	178.0319	ALD63832.1	deaminase/reductase [Arthrobacter sp. LS16]
gene1547	69.2118	66.9897	83.0786	118.5178	186.8345	181.0416	WP_047118981.1	beta-ketoacyl-ACP synthase II [Glutamicibacter soli]
gene1548	127.2271	141.8984	123.1071	384.173	513.9523	473.6021	WP_047118982.1	acyl carrier protein [Glutamicibacter soli]
gene1549	91.4813	111.593	79.7393	163.3355	127.957	120.3841	WP_047118983.1	ACP S-malonyltransferase [Glutamicibacter soli]
gene155	193.1776	124.647	152.258	178.4165	197.0408	230.4229	ALD62739.1	MarR family transcriptional regulator [Arthrobacter sp. LS16]
gene1550	27.8951	22.21	28.637	41.2907	42.4012	46.3236	WP_113607974.1	helix-turn-helix domain-containing protein [Glutamicibacter soli]
gene1551	113.9571	25.0981	85.6227	116.917	163.7896	174.5581	WP_047118984.1	pyruvate dehydrogenase (acetyl-transferring), homodimeric type [Glutamicibacter soli]
gene1552	968.7586	273.0197	302.8434	1407.6988	1306.4873	1255.39	ALD63827.1	hypothetical protein AFL94_07805 [Arthrobacter sp. LS16]
gene1553	174.427	64.8539	99.6699	281.4203	234.8549	270.2272	WP_053798012.1	redoxin domain-containing protein [Glutamicibacter soli]
gene1554	0	5.2864	0	1.4816	0	1.5398	WP_113607973.1	hypothetical protein [Glutamicibacter soli]
gene1555	77.7287	47.5184	36.4134	57.5387	112.6433	105.2026	WP_113607972.1	AI-2E family transporter [Glutamicibacter soli]
gene1556	200.888	92.5923	98.101	208.7612	571.4249	627.7549	WP_047118988.1	CsbD family protein [Glutamicibacter soli]
gene1557	207.7432	524.441	179.0971	526.9107	436.8274	643.4079	WP_082123887.1	hemolysin III family protein [Glutamicibacter soli]
gene1558	32.1836	17.778	12.3302	21.3535	17.052	15.8107	ALQ30904.1	hypothetical protein ATC04_10240 [Arthrobacter sp. YC-RL1]
gene1559	118.1423	18.4347	53.8154	328.9136	586.4867	1230.1198	WP_047118990.1	GlsB/YeaQ/YmgE family stress response membrane protein [Glutamicibacter soli]
gene156	1051.4444	165.3889	780.223	205.3822	234.2268	261.8835	ALQ32105.1	nucleoside-diphosphate sugar epimerase [Arthrobacter sp. YC-RL1]
gene1560	85.3206	95.5251	9.4514	43.0533	18.6504	21.6313	WP_053798009.1	gluconokinase [Glutamicibacter soli]
gene1561	113.4331	82.6618	23.6593	49.3388	34.1747	38.3384	WP_047118992.1	GntP family permease [Glutamicibacter soli]
gene1562	86.017	54.2555	52.9672	69.4201	52.4677	70.0031	WP_047118993.1	FCD domain-containing protein [Glutamicibacter soli]
gene1563	161.3852	134.4319	94.3698	298.9586	333.5113	399.5347	WP_113607970.1	NADP-dependent phosphogluconate dehydrogenase [Glutamicibacter soli]
gene1564	79.6386	107.5786	89.6603	10.3168	16.1731	12.5281	WP_113607969.1	carbohydrate-binding domain-containing protein [Glutamicibacter soli]
gene1565	49.171	59.705	78.5511	18.7467	3.2905	8.5325	WP_053798004.1	TetR/AcrR family transcriptional regulator [Glutamicibacter soli]
gene1566	59.3638	152.505	60.6615	30.8171	16.724	14.4477	ALQ30896.1	epimerase [Arthrobacter sp. YC-RL1]
gene1567	161.4987	318.1588	295.5936	37.6347	30.7612	33.7247	WP_047118998.1	NADP-dependent oxidoreductase [Glutamicibacter soli]
gene1568	210.3764	146.0837	253.7868	126.6079	103.6274	122.1401	WP_047118999.1	class I SAM-dependent methyltransferase [Glutamicibacter soli]
gene1569	178.0285	107.2121	205.6737	53.3373	66.1467	63.3398	WP_113607967.1	hypothetical protein [Glutamicibacter soli]
gene157	118.9675	24.607	89.6923	91.0311	114.3278	118.0447	ALQ32104.1	hypothetical protein ATC04_17235 [Arthrobacter sp. YC-RL1]
gene1570	199.2324	111.2664	141.2654	148.2237	136.2769	141.7525	WP_053798000.1	hypothetical protein [Glutamicibacter soli]
gene1572	46.7976	32.0466	137.3788	39.2983	26.4718	26.0469	ALD63812.1	hypothetical protein AFL94_07705 [Arthrobacter sp. LS16]
gene1573	103.1169	96.3319	152.9672	33.1338	35.8326	40.8581	WP_113607965.1	excinuclease ABC subunit UvrA [Glutamicibacter soli]
gene1574	33.3028	28.1911	32.5124	90.2713	163.8308	166.0944	WP_113607964.1	dicarboxylate/amino acid:cation symporter [Glutamicibacter soli]
gene1575	650.887	1626.346	1013.8185	55.4543	85.8672	75.9599	WP_053797996.1	MULTISPECIES: serine O-acetyltransferase [Glutamicibacter]
gene1576	1868.5829	3020.102	2773.9522	301.473	500.7615	393.3549	WP_047119006.1	cysteine synthase A [Glutamicibacter soli]
gene1577	1247.2995	3504.8909	2280.0222	50.4576	38.2408	36.1768	RKS19742.1	peptide-methionine (S)-S-oxide reductase [Arthrobacter sp. AG1021]
gene1578	264.118	135.7701	232.7666	322.8796	252.8238	266.7246	WP_082344738.1	Nif3-like dinuclear metal center hexameric protein [Glutamicibacter soli]
gene1579	14.9097	7.9296	17.4402	51.8558	43.3738	57.4849	WP_113607963.1	VOC family protein [Glutamicibacter soli]
gene158	66.0605	30.1713	56.524	14.6965	6.3789	6.9499	ALD65466.1	thiamine pyrophosphate-binding protein [Arthrobacter sp. LS16]
gene1580	42.2536	29.2246	31.937	51.3134	50.2841	47.6026	ALD63806.1	hypothetical protein AFL94_07665 [Arthrobacter sp. LS16]
gene1581	165.112	13.9578	196.5228	61.8112	57.1881	65.1848	WP_047119010.1	NAD(P)/FAD-dependent oxidoreductase [Glutamicibacter soli]
gene1582	0	0	0	0	0	2.7944	gene1582	-
gene1583	775.3867	301.4028	234.8786	211.2578	169.1808	196.7066	ALQ32372.1	glyceraldehyde-3-phosphate dehydrogenase [Arthrobacter sp. YC-RL1]
gene1584	13.3399	27.812	18.0935	9.2315	3.0974	2.8742	WP_113607961.1	hypothetical protein [Glutamicibacter soli]
gene1585	106.247	4.9927	33.0445	28.1864	43.2949	45.9465	WP_113607960.1	hypothetical protein [Glutamicibacter soli]
gene1586	35.2616	3.761	23.1128	17.1353	30.6896	26.4292	RKS19751.1	hypothetical protein DFO58_2258 [Arthrobacter sp. AG1021]
gene1587	7.8864	7.5291	8.9766	5.4582	8.4442	8.3589	WP_113607958.1	winged helix DNA-binding domain-containing protein [Glutamicibacter soli]
gene1588	135.5679	56.097	68.0167	147.5667	140.0808	155.6982	ALD63798.1	peptide deformylase [Arthrobacter sp. LS16]
gene1589	99.8533	89.8129	109.8646	127.0433	122.6388	143.1443	WP_047119017.1	acyl-CoA dehydrogenase family protein [Glutamicibacter soli]
gene159	727.6708	1596.6459	891.2586	2161.1668	1251.9303	1677.3114	WP_047117700.1	hypothetical protein [Glutamicibacter soli]
gene1590	104.066	73.4865	67.1843	100.0444	108.7776	133.9734	WP_220124922.1	LuxR family transcriptional regulator [Glutamicibacter soli]
gene1591	0	0	2.876	0	0	0.5133	WP_220124921.1	DUF2306 domain-containing protein [Glutamicibacter soli]
gene1592	5.8097	9.4823	8.5464	2.4311	1.3679	1.1607	WP_181728178.1	NAD(P)-dependent alcohol dehydrogenase [Glutamicibacter soli]
gene1593	3.5873	0	44.3932	0	0	2.5794	RKS19757.1	putative transcriptional regulator [Arthrobacter sp. AG1021]
gene1594	12.2336	34.6483	9.5128	10.0491	12.3823	7.2465	WP_113607952.1	hypothetical protein [Glutamicibacter soli]
gene1595	290.8093	72.99	107.0974	150.5669	127.8218	132.7507	RKS19759.1	oligoribonuclease [Arthrobacter sp. AG1021]
gene1596	65.284	34.3211	42.057	77.1408	92.205	95.0783	RKS19760.1	hypothetical protein DFO58_2270 [Arthrobacter sp. AG1021]
gene1597	17.8197	23.1574	44.5936	83.0256	93.8024	106.6331	WP_146956149.1	polyprenol phosphomannose-dependent alpha 1,6 mannosyltransferase MptB [Glutamicibacter soli]
gene1598	16.5221	18.7147	26.864	67.9075	78.9344	92.0756	WP_053797978.1	glycosyltransferase 87 family protein [Glutamicibacter soli]
gene1599	204.2351	592.0015	583.9815	17.9139	8.0025	7.8743	WP_113608178.1	HNH endonuclease signature motif containing protein [Glutamicibacter soli]
gene16	22.1054	8.06	8.7201	48.3987	68.4224	109.8408	WP_113607272.1	LysE/ArgO family amino acid transporter [Glutamicibacter soli]
gene160	32.0612	36.7806	33.6257	43.4793	62.5145	62.2802	RBL99072.1	FAD-linked oxidoreductase [Glutamicibacter soli]
gene1600	40.6974	8.8633	23.0865	19.3219	24.8806	28.0331	ALD63850.1	membrane protein [Arthrobacter sp. LS16]
gene1601	41.4237	12.8778	47.9581	30.0638	17.1992	22.6108	WP_181727993.1	VanZ family protein [Glutamicibacter soli]
gene1602	148.3187	190.0969	89.6446	112.4304	107.364	103.1846	WP_053798028.1	DUF2637 domain-containing protein [Glutamicibacter soli]
gene1603	68.4414	118.8949	69.9915	59.1392	65.9588	75.7717	WP_047119046.1	RelA/SpoT domain-containing protein [Glutamicibacter soli]
gene1604	117.8256	210.8215	186.6629	67.4222	36.4445	43.4946	WP_113606206.1	ABC-F family ATP-binding cassette domain-containing protein [Glutamicibacter soli]
gene1605	147.7897	199.5189	243.8597	117.377	103.3139	81.6534	ALQ30860.1	hypothetical protein ATC04_09995 [Arthrobacter sp. YC-RL1]
gene1606	121.3552	148.1434	229.2802	92.5038	62.9798	86.9498	ALQ30859.1	cytochrome oxidase biogenesis protein Surf1, facilitates heme A insertion [Arthrobacter sp. YC-RL1]
gene1607	18.4212	4.7299	12.3107	0	2.7932	7.1856	WP_047119050.1	hypothetical protein [Glutamicibacter soli]
gene1608	150.1211	224.6725	292.9949	215.1462	91.9197	158.4427	WP_047119051.1	DUF3099 domain-containing protein [Glutamicibacter soli]
gene1609	82.2299	46.7067	94.3805	133.3821	133.0824	140.6669	WP_047119052.1	beta-ketoacyl-ACP reductase [Glutamicibacter soli]
gene161	257.7825	179.1982	195.6479	104.1115	156.1716	148.6888	WP_113608025.1	alanine racemase [Glutamicibacter soli]
gene1610	139.7473	110.3912	187.7449	249.6027	311.9403	332.5395	WP_047119053.1	SDR family oxidoreductase [Glutamicibacter soli]
gene1611	14.1445	3.5592	7.6304	158.4834	194.7817	188.4452	RKS23037.1	DNA-binding MarR family transcriptional regulator [Arthrobacter sp. AG1021]
gene1612	27.4037	36.9457	28.538	145.8072	214.4604	228.0478	WP_161448275.1	maleylpyruvate isomerase family mycothiol-dependent enzyme [Glutamicibacter soli]
gene1613	27.6894	55.5073	75.5741	223.7205	184.5568	345.4226	WP_161448273.1	DUF1304 family protein [Glutamicibacter soli]
gene1614	196.4053	169.1513	169.948	129.1	101.4256	104.047	ALD63863.1	VanW-like protein [Arthrobacter sp. LS16]
gene1615	29.1103	19.8529	45.7856	47.0694	41.1227	38.8331	WP_161448269.1	phosphoserine phosphatase SerB [Glutamicibacter soli]
gene1616	60.1461	52.1565	65.8146	95.5803	116.7885	92.6511	WP_161448268.1	ABC transporter ATP-binding protein [Glutamicibacter soli]
gene1617	38.9633	31.4047	69.001	66.7098	88.3529	97.8245	WP_047119060.1	sulfite exporter TauE/SafE family protein [Glutamicibacter soli]
gene1618	15.9389	25.2966	29.9145	46.1519	56.9331	68.2726	ALD65652.1	rRNA methyltransferase [Arthrobacter sp. LS16]
gene1619	47.8951	110.608	98.4857	279.7871	248.561	340.3784	WP_047119068.1	MULTISPECIES: type B 50S ribosomal protein L31 [Glutamicibacter]
gene162	504.975	562.5501	330.9067	428.8855	346.1141	318.6566	WP_047117702.1	hypothetical protein [Glutamicibacter soli]
gene1620	338.4252	51.1309	144.3641	95.4802	118.1363	118.6951	WP_047119069.1	oxidoreductase [Glutamicibacter soli]
gene1621	241.8483	126.2202	183.8241	174.4905	212.4955	207.8731	WP_113606216.1	lipoate--protein ligase family protein [Glutamicibacter soli]
gene1622	18.3711	5.7376	25.1031	13.6663	3.5399	5.9975	NAZ15791.1	Fic family protein [Glutamicibacter soli]
gene1623	158.2519	170.0351	171.8998	44.1196	52.6064	51.0132	ALD65653.1	aminopeptidase N [Arthrobacter sp. LS16]
gene1624	114.4096	37.1642	86.3107	68.5099	101.7877	104.5021	ALQ30835.1	hypothetical protein ATC04_09845 [Arthrobacter sp. YC-RL1]
gene1625	60.8183	15.4061	36.935	51.1993	24.6005	47.7843	ALQ30834.1	glyoxalase [Arthrobacter sp. YC-RL1]
gene1626	12.028	18.5506	27.1406	39.5091	30.4079	39.8343	ALQ30833.1	hypothetical protein ATC04_09835 [Arthrobacter sp. YC-RL1]
gene1627	46.6839	0	35.3006	28.8911	36.5547	41.3173	WP_113606220.1	hypothetical protein [Glutamicibacter soli]
gene1628	39.6409	16.1608	25.8323	55.4166	71.1021	91.8071	WP_181727994.1	GNAT family N-acetyltransferase [Glutamicibacter soli]
gene1629	614.1918	59.2753	267.3008	61.1157	82.6434	59.754	RBM03758.1	glyoxalase [Glutamicibacter soli]
gene163	82.0548	57.0043	153.3039	97.3443	89.1685	72.8186	ALQ32099.1	hypothetical protein ATC04_17190 [Arthrobacter sp. YC-RL1]
gene1630	34.953	47.0742	41.8564	42.7085	6.9293	21.0342	WP_113606223.1	hypothetical protein [Glutamicibacter soli]
gene1632	557.8213	692.0774	926.5235	180.73	402.3483	217.3062	WP_161448251.1	acyl-CoA dehydrogenase [Glutamicibacter soli]
gene1633	158.0147	337.3409	205.729	186.4859	346.9513	191.3862	WP_244910769.1	TetR/AcrR family transcriptional regulator [Glutamicibacter soli]
gene1634	194.6928	287.3179	254.6991	111.5254	251.6958	138.4631	WP_113606226.1	acetyl-CoA C-acetyltransferase [Glutamicibacter soli]
gene1635	470.3793	454.8422	703.8382	149.0451	259.0126	156.474	WP_047119081.1	3-oxoacyl-ACP reductase [Glutamicibacter soli]
gene1636	379.6236	341.705	481.1717	240.6861	350.1193	234.0715	WP_047119082.1	MaoC/PaaZ C-terminal domain-containing protein [Glutamicibacter soli]
gene1637	223.9048	18.9855	170.5539	37.5008	55.0641	62.1415	ALD63882.1	hypothetical protein AFL94_08120 [Arthrobacter sp. LS16]
gene1638	7.4837	7.3305	6.2374	7.7601	6.7177	8.3808	RKS23011.1	proline iminopeptidase [Arthrobacter sp. AG1021]
gene1639	1.3012	3.6156	3.3763	4.284	4.643	3.4642	RKS23010.1	3-oxo-5alpha-steroid 4-dehydrogenase [Arthrobacter sp. AG1021]
gene164	44.1941	31.6406	132.457	43.5242	39.7053	47.2454	WP_113607554.1	hypothetical protein [Glutamicibacter soli]
gene1640	28.384	10.4164	23.8969	17.9104	23.9374	29.8054	WP_047119086.1	NAD(P)-binding domain-containing protein [Glutamicibacter soli]
gene1641	10.9196	4.0267	19.2059	17.4162	14.1643	31.9925	ALQ30820.1	iron transporter [Arthrobacter sp. YC-RL1]
gene1642	66.2295	35.6241	62.806	113.4507	78.6529	95.5527	WP_202605471.1	response regulator transcription factor [Glutamicibacter soli]
gene1643	17.9091	20.3302	28.7757	39.7457	35.2165	38.2249	RKS23006.1	signal transduction histidine kinase [Arthrobacter sp. AG1021]
gene1644	8.7362	15.6984	12.8743	24.6673	18.851	30.3396	ALD63889.1	hypothetical protein AFL94_08160 [Arthrobacter sp. LS16]
gene1645	166.6031	65.5561	154.1444	72.5594	72.3836	76.407	ALQ30816.1	hypothetical protein ATC04_09735 [Arthrobacter sp. YC-RL1]
gene1646	115.9854	40.0292	131.6192	82.5054	84.4516	80.7014	WP_047119092.1	acyl-CoA dehydrogenase family protein [Glutamicibacter soli]
gene1647	18.4212	0	0	28.8911	28.5972	39.258	ALD63892.1	hypothetical protein AFL94_08175 [Arthrobacter sp. LS16]
gene1648	3.5873	0	0	0	10.009	11.8351	WP_047119094.1	MULTISPECIES: hypothetical protein [Glutamicibacter]
gene1649	108.3005	34.0091	53.9106	81.952	65.4882	68.6448	ALD63894.1	UDP-diphosphatase [Arthrobacter sp. LS16]
gene165	34.232	22.5117	98.8003	35.4806	31.064	39.1343	ALQ32097.1	branched-chain amino acid ABC transporter permease [Arthrobacter sp. YC-RL1]
gene1650	277.2098	752.2692	424.3978	34.5208	38.1116	37.4748	WP_053798062.1	cysteine--1-D-myo-inosityl 2-amino-2-deoxy-alpha-D-glucopyranoside ligase [Glutamicibacter soli]
gene1651	128.9911	54.2299	81.2199	145.9843	148.8977	167.2838	RKS22998.1	putative ATP-grasp superfamily ATP-dependent carboligase [Arthrobacter sp. AG1021]
gene1652	159.1232	80.4739	147.2257	114.2131	114.8635	100.5754	WP_047119098.1	HAD family phosphatase [Glutamicibacter soli]
gene1653	59.1728	33.4855	82.5481	70.6905	74.0377	82.1356	RKS22996.1	Zn-dependent protease [Arthrobacter sp. AG1021]
gene1654	81.0911	54.5345	104.2739	132.1105	133.2957	146.096	RBM03781.1	SAM-dependent methyltransferase [Glutamicibacter soli]
gene1655	92.0839	78.527	111.7271	149.1091	160.7382	164.9243	RKS22994.1	proteasome-associated ATPase [Arthrobacter sp. AG1021]
gene1656	58.0417	74.3352	88.5436	144.2742	145.1441	167.6421	KLI87919.1	Pup deamidase/depupylase [Arthrobacter sp. YC-RL1]
gene1657	0	0	0	31.8798	28.0253	32.3353	WP_047119102.1	ubiquitin-like protein Pup [Glutamicibacter soli]
gene1658	119.8952	87.2009	129.2319	139.4746	112.8139	119.6819	ALD63902.1	Pup--protein ligase [Arthrobacter sp. LS16]
gene1659	201.6534	219.371	126.2169	135.4821	100.1536	119.7613	WP_120989439.1	FKBP-type peptidyl-prolyl cis-trans isomerase [Glutamicibacter soli]
gene166	3.2456	3.9073	4.7564	18.4903	4.2896	11.5441	WP_047118190.1	AzlD domain-containing protein [Glutamicibacter soli]
gene1660	326.6892	207.9825	459.8789	302.5176	329.9364	378.2506	WP_053799402.1	FKBP-type peptidyl-prolyl cis-trans isomerase [Glutamicibacter soli]
gene1661	47.63	56.325	48.6867	47.0069	68.6706	65.4649	WP_047119104.1	WYL domain-containing protein [Glutamicibacter soli]
gene1662	99.6162	51.3537	62.4175	214.6193	326.7656	336.1775	WP_047119105.1	hypothetical protein [Glutamicibacter soli]
gene1663	86.0949	25.6769	63.4188	157.5876	316.3067	345.004	WP_047119106.1	MULTISPECIES: Sec-independent protein translocase subunit TatA [Glutamicibacter]
gene1664	322.982	292.6387	437.1111	663.2049	482.7947	564.1964	ALD63907.1	preprotein translocase subunit TatC [Arthrobacter sp. LS16]
gene1665	52.2876	55.9624	82.0569	80.1179	72.4175	79.9897	ALD63908.1	RNA helicase [Arthrobacter sp. LS16]
gene1666	60.3973	71.4883	107.8562	132.0584	141.2001	160.6901	RKS22983.1	hypothetical protein DFO58_1035 [Arthrobacter sp. AG1021]
gene1667	174.9913	149.7996	137.0705	281.6904	298.3639	259.4207	WP_047119110.1	polyprenol monophosphomannose synthase [Glutamicibacter soli]
gene1668	1190.9791	3519.1318	1766.1927	1091.1415	525.053	600.6326	WP_047119111.1	RNA polymerase-binding protein RbpA [Glutamicibacter soli]
gene1669	234.7361	123.93	371.2393	87.9339	129.3881	131.2831	WP_113606244.1	SPFH/Band 7/PHB domain protein [Glutamicibacter soli]
gene167	3.5873	0	57.0769	25.2797	10.295	15.2422	WP_047118189.1	MULTISPECIES: hypothetical protein [Glutamicibacter]
gene1670	569.8648	320.9607	330.3543	148.7179	137.937	190.5569	ALD63913.1	integral membrane protein [Arthrobacter sp. LS16]
gene1671	6.5794	4.7285	7.4501	7.1791	5.7923	6.3828	ALQ30790.1	hypothetical protein ATC04_09605 [Arthrobacter sp. YC-RL1]
gene1672	22.6252	2.9677	21.7331	14.16	22.7478	17.4883	WP_047119115.1	peptide deformylase [Glutamicibacter soli]
gene1673	19.3676	16.9877	14.5912	7.3451	13.3892	10.2822	ALQ30788.1	hypothetical protein ATC04_09595 [Arthrobacter sp. YC-RL1]
gene1674	259.2694	222.2215	97.1667	147.2512	213.3269	239.3643	WP_060617011.1	metalloregulator ArsR/SmtB family transcription factor [Glutamicibacter soli]
gene1675	96.5677	23.3659	54.2583	11.5017	16.9244	16.8317	ALD63918.1	deaminase [Arthrobacter sp. LS16]
gene1676	310.3908	95.9276	158.0515	51.0204	57.9203	57.2073	RKS22973.1	dihydrofolate reductase [Arthrobacter sp. AG1021]
gene1677	7.8958	17.7286	16.0851	11.3614	8.5679	15.0745	ALQ30784.1	arsenic resistance protein [Arthrobacter sp. YC-RL1]
gene1679	36.2361	25.6769	21.6499	44.3444	70.7305	60.1711	WP_052772366.1	hypothetical protein [Glutamicibacter soli]
gene168	702.0319	196.0778	428.5299	180.5691	235.2452	234.1518	WP_047118188.1	thiamine-binding protein [Glutamicibacter soli]
gene1680	153.3565	153.0442	92.1609	212.6816	282.2279	237.5674	WP_053798081.1	sigma factor-like helix-turn-helix DNA-binding protein [Glutamicibacter soli]
gene1681	70.4804	13.826	83.7128	53.3373	161.8853	201.1971	WP_047119123.1	Lrp/AsnC ligand binding domain-containing protein [Glutamicibacter soli]
gene1682	52.3525	286.4934	40.8108	292.9915	408.2468	405.9954	ALD65657.1	anthranilate phosphoribosyltransferase [Arthrobacter sp. LS16]
gene1683	889.9417	992.3429	558.4257	1769.8664	2841.994	2193.8544	WP_202605490.1	heme-copper oxidase subunit III [Glutamicibacter soli]
gene1684	232.9906	279.2358	292.9373	1049.8253	1596.9848	1272.9284	WP_047119124.1	c-type cytochrome [Glutamicibacter soli]
gene1685	190.2825	333.5501	232.1626	865.3746	1358.1923	1105.1991	WP_047119125.1	Rieske 2Fe-2S domain-containing protein [Glutamicibacter soli]
gene1686	246.7289	519.5316	421.6326	1294.1863	1933.6233	1886.6123	WP_047119126.1	ubiquinol-cytochrome c reductase cytochrome b subunit [Glutamicibacter soli]
gene1687	0	0	0	0	0	2.9588	ALQ30776.1	hypothetical protein ATC04_09525 [Arthrobacter sp. YC-RL1]
gene1688	28.6983	28.8527	27.3929	47.8808	54.1444	46.5934	WP_082123898.1	GntR family transcriptional regulator [Glutamicibacter soli]
gene1689	402.9367	332.016	421.3178	1089.4044	955.0671	1141.767	WP_047119128.1	cytochrome c oxidase subunit 4 [Glutamicibacter soli]
gene169	562.0273	298.6952	416.8762	189.0148	139.0437	142.5083	WP_052772224.1	O-methyltransferase [Glutamicibacter soli]
gene1690	520.8712	414.3676	481.6621	1299.5676	1884.2615	1676.4353	WP_047119129.1	cytochrome c oxidase subunit I [Glutamicibacter soli]
gene1691	1169.2099	659.8738	703.2978	2497.1128	3462.178	3055.1702	ALD63930.1	cytochrome C oxidase subunit II [Arthrobacter sp. LS16]
gene1692	2300.3398	2934.7384	2630.9742	2287.8371	2710.7022	3370.6847	WP_047119131.1	MULTISPECIES: iron-sulfur cluster assembly accessory protein [Glutamicibacter]
gene1693	293.7693	682.3523	393.3815	138.7916	117.0128	109.0177	WP_047119132.1	dipeptidase [Glutamicibacter soli]
gene1694	177.4959	201.093	111.3611	540.3409	844.9006	735.0071	WP_245353842.1	DUF3043 domain-containing protein [Glutamicibacter protophormiae]
gene1695	109.9049	39.6739	69.3997	83.0285	82.5566	76.633	WP_113606256.1	quinone-dependent dihydroorotate dehydrogenase [Glutamicibacter soli]
gene1696	33.323	14.9189	15.8213	28.9732	33.1347	34.6285	RKS22953.1	alpha-beta hydrolase superfamily lysophospholipase [Arthrobacter sp. AG1021]
gene1697	29.97	42.7517	49.5586	61.2345	52.517	56.2854	WP_047119136.1	isoprenyl transferase [Glutamicibacter soli]
gene1698	75.8733	64.6867	87.2009	167.2981	92.0644	108.9002	ALQ30767.1	DNA repair protein RecO [Arthrobacter sp. YC-RL1]
gene1699	93.3862	145.9542	92.8652	183.8957	259.9719	262.2322	ALQ30766.1	2-isopropylmalate synthase [Arthrobacter sp. YC-RL1]
gene17	41.1898	22.2797	10.824	43.6411	36.9291	38.1008	WP_047120581.1	ArgP/LysG family DNA-binding transcriptional regulator [Glutamicibacter soli]
gene170	230.0347	95.1554	78.4808	309.6529	443.8153	464.4985	WP_047118187.1	hypothetical protein [Glutamicibacter soli]
gene1701	280.1498	299.6549	455.2877	277.193	266.7145	311.4758	WP_047119140.1	GTPase Era [Glutamicibacter soli]
gene1702	127.3517	179.6053	182.0809	147.8775	160.5322	171.9644	ALD63941.1	HCC family HlyC/CorC transporter [Arthrobacter sp. LS16]
gene1703	142.6278	223.0677	181.6084	129.773	156.7184	162.7971	RKS22946.1	putative rRNA maturation factor [Arthrobacter sp. AG1021]
gene1704	366.1501	347.0555	350.9853	263.6474	188.8379	209.4143	WP_113606261.1	PhoH family protein [Glutamicibacter soli]
gene1705	148.203	266.1155	177.9703	143.3451	67.7261	75.3773	RKS22944.1	sporulation and spore germination protein [Arthrobacter sp. AG1021]
gene1706	126.3657	286.4523	170.2337	82.0624	105.1645	131.7372	WP_047119144.1	16S rRNA (uracil(1498)-N(3))-methyltransferase [Glutamicibacter soli]
gene1707	170.055	200.7961	132.4927	66.6484	60.595	67.1353	WP_053798093.1	molecular chaperone DnaJ [Glutamicibacter soli]
gene1708	306.2426	212.159	186.8412	104.3031	84.1352	96.1717	WP_047119146.1	heat-inducible transcriptional repressor HrcA [Glutamicibacter soli]
gene1709	140.7855	46.6562	38.4964	81.9181	87.5516	86.2734	NAZ15704.1	DUF3097 family protein [Glutamicibacter soli]
gene171	123.188	115.3921	164.6295	70.1365	30.6582	29.8294	WP_047118186.1	GNAT family N-acetyltransferase [Glutamicibacter soli]
gene1710	65.3185	58.7605	23.6923	80.3074	56.3008	79.2386	ALD63948.1	hypothetical protein AFL94_08490 [Arthrobacter sp. LS16]
gene1711	35.5686	44.3513	67.5433	112.8669	129.9168	141.3987	WP_113606264.1	radical SAM family heme chaperone HemW [Glutamicibacter soli]
gene1712	102.3856	58.2983	77.1233	82.441	137.8318	126.6493	ALD63950.1	GTP-binding protein LepA [Arthrobacter sp. LS16]
gene1713	181.1399	20.9464	35.5665	35.2339	27.1047	28.7424	WP_161448184.1	type II toxin-antitoxin system PemK/MazF family toxin [Glutamicibacter soli]
gene1714	125.2642	225.8247	191.3436	542.1296	725.4569	1038.3299	WP_047119152.1	30S ribosomal protein S20 [Glutamicibacter soli]
gene1715	100.3454	16.0868	67.0343	32.213	30.923	27.0953	ALD63953.1	DNA polymerase III subunit delta [Arthrobacter sp. LS16]
gene1716	1.8184	1.9143	4.0078	1.7188	0.7936	0.8584	NAZ15697.1	MBL fold metallo-hydrolase [Glutamicibacter soli]
gene1717	9.6327	4.6564	24.2042	20.6662	15.9932	16.4552	WP_120989419.1	ComEA family DNA-binding protein [Glutamicibacter soli]
gene1718	63.2221	26.914	83.7837	84.5863	88.3956	101.5835	WP_047119156.1	DegV family protein [Glutamicibacter soli]
gene1719	59.8704	64.0715	61.8554	123.5046	180.9831	177.027	ALD63957.1	leucyl-tRNA synthetase [Arthrobacter sp. LS16]
gene172	62.0852	46.7658	148.0732	42.3792	18.5433	23.3251	WP_161450008.1	fused MFS/spermidine synthase [Glutamicibacter soli]
gene1720	32.3159	10.0892	17.3327	17.9593	21.1597	26.6365	RKS22929.1	hypothetical protein DFO58_0981 [Arthrobacter sp. AG1021]
gene1721	2.8346	2.5382	1.1025	3.0582	2.8503	3.2247	RKS22928.1	hypothetical protein DFO58_0980 [Arthrobacter sp. AG1021]
gene1722	78.4214	51.4356	190.8471	106.085	176.1677	159.4973	WP_047119160.1	glycerol kinase GlpK [Glutamicibacter soli]
gene1723	48.579	31.6408	168.3811	32.4322	50.2167	45.2135	ALD63961.1	glycerol transporter [Arthrobacter sp. LS16]
gene1724	354.7251	47.7225	113.1547	32.0761	57.1539	50.6935	ALQ30741.1	FAD-dependent oxidoreductase [Arthrobacter sp. YC-RL1]
gene1725	18.3365	6.017	17.9051	13.109	13.865	16.145	ALQ30740.1	transcriptional regulator [Arthrobacter sp. YC-RL1]
gene1726	37.1408	15.8503	30.7939	21.6395	20.7535	25.4872	ALQ30739.1	hypothetical protein ATC04_09330 [Arthrobacter sp. YC-RL1]
gene1727	49.0247	19.6003	43.6104	42.6729	29.9403	31.0597	WP_113606274.1	glycosyltransferase family A protein [Glutamicibacter soli]
gene1728	4.629	0	24.2129	4.3408	1.9636	4.3541	WP_047119165.1	hypothetical protein [Glutamicibacter soli]
gene1729	14.0042	12.0464	22.7266	24.7879	21.9225	31.1025	WP_113606275.1	primosomal protein PriA [Glutamicibacter soli]
gene173	45.9497	21.339	20.3493	44.1677	22.4286	28.8268	WP_082636919.1	DUF2087 domain-containing protein [Glutamicibacter soli]
gene1730	143.5176	66.9194	76.0429	140.7087	151.1974	161.7165	WP_047119167.1	methionine adenosyltransferase [Glutamicibacter soli]
gene1731	47.7522	33.7149	37.8839	74.1312	93.6994	87.6357	ALQ30734.1	phosphopantothenoylcysteine decarboxylase [Arthrobacter sp. YC-RL1]
gene1732	405.2664	138.26	191.3436	705.2382	600.5421	991.4548	WP_047119169.1	DNA-directed RNA polymerase subunit omega [Glutamicibacter soli]
gene1733	2142.9815	626.5866	693.7642	1424.8226	1617.2739	1396.7372	WP_161448156.1	guanylate kinase [Glutamicibacter soli]
gene1734	4228.8525	1181.1354	1131.8314	1265.2767	1843.9623	1818.1711	WP_047119171.1	MULTISPECIES: integration host factor, actinobacterial type [Micrococcaceae]
gene1735	28.2836	38.4584	82.3425	239.8204	208.3302	238.4295	WP_047119172.1	orotidine-5'-phosphate decarboxylase [Glutamicibacter soli]
gene1736	41.1257	44.4376	70.3886	141.2649	192.5432	214.0251	ALD63972.1	carbamoyl phosphate synthase large subunit [Arthrobacter sp. LS16]
gene1737	46.0785	53.4316	104.1633	135.7372	167.6056	179.0216	WP_047119174.1	glutamine-hydrolyzing carbamoyl-phosphate synthase small subunit [Glutamicibacter soli]
gene1738	41.2342	55.2654	42.504	143.9346	144.3659	154.6776	WP_146955791.1	hypothetical protein [Glutamicibacter soli]
gene1739	59.1313	36.1799	82.9495	83.6992	136.9182	142.7759	ALD63975.1	dihydroorotase [Arthrobacter sp. LS16]
gene174	36.4613	44.203	43.9069	54.9513	75.1276	86.5802	ALD62753.1	permease [Arthrobacter sp. LS16]
gene1740	77.4552	42.7241	61.4663	50.4485	60.0189	60.6782	ALD63976.1	aspartate carbamoyltransferase [Arthrobacter sp. LS16]
gene1741	279.9932	90.8507	200.7659	106.957	126.1172	130.4818	WP_188948281.1	bifunctional pyr operon transcriptional regulator/uracil phosphoribosyltransferase PyrR [Glutamicibacter protophormiae]
gene1742	155.2498	224.6725	167.9424	185.4403	252.2277	300.4239	WP_047119179.1	transcription antitermination factor NusB [Glutamicibacter soli]
gene1743	950.8694	1233.5162	522.3062	1021.5893	1082.8236	1017.5764	WP_047119180.1	elongation factor P [Glutamicibacter soli]
gene1744	905.402	313.359	304.022	292.5022	145.5431	187.817	WP_113606281.1	hypothetical protein [Glutamicibacter soli]
gene1745	1257.6634	385.5635	322.4187	352.5224	236.59	257.7366	WP_161448146.1	3-dehydroquinate synthase [Glutamicibacter soli]
gene1746	24.1534	11.642	32.7892	53.8225	43.0796	67.3651	WP_047119182.1	shikimate kinase [Glutamicibacter soli]
gene1747	85.2974	86.6951	99.1236	177.5677	181.0969	212.1388	ALD65661.1	chorismate synthase [Arthrobacter sp. LS16]
gene1748	20.8416	31.7048	44.1627	55.9586	60.4131	75.0108	WP_052772374.1	shikimate dehydrogenase [Glutamicibacter soli]
gene1749	40.9571	55.8171	75.1646	108.43	96.1721	113.3418	RKS22902.1	UPF0755 protein [Arthrobacter sp. AG1021]
gene175	824.948	993.4909	1244.4964	341.9416	459.2534	492.2512	WP_113607556.1	universal stress protein [Glutamicibacter soli]
gene1750	89.8793	110.464	201.1546	215.8653	183.9498	316.0801	WP_047119183.1	Holliday junction resolvase RuvX [Glutamicibacter soli]
gene1751	254.0497	334.2788	368.4762	366.2721	449.6696	475.5613	WP_161448140.1	alanine--tRNA ligase [Glutamicibacter soli]
gene1752	14.3491	35.9476	25.3675	54.1707	6.6727	44.3817	WP_047119185.1	MULTISPECIES: hypothetical protein [Glutamicibacter]
gene1753	635.334	521.2402	448.9437	655.997	730.5225	963.7011	WP_047119186.1	DUF948 domain-containing protein [Glutamicibacter soli]
gene1754	4078.2905	6429.6788	4373.273	7944.8132	7753.1659	6618.3291	WP_047119187.1	MULTISPECIES: 30S ribosomal protein S4 [Glutamicibacter]
gene1755	27.2153	11.8276	27.4147	18.1521	17.7411	21.6733	RKS22896.1	recombination protein MgsA [Arthrobacter sp. AG1021]
gene1756	23.4147	17.6499	12.5407	13.6049	22.6764	20.2757	WP_053798172.1	D-aminoacyl-tRNA deacylase [Glutamicibacter soli]
gene1757	7.1746	17.5354	5.6563	2.6875	12.256	7.8901	WP_047119190.1	PadR family transcriptional regulator [Glutamicibacter soli]
gene1758	174.5665	106.1964	79.7644	60.8617	67.8312	64.439	WP_113606284.1	hypothetical protein [Glutamicibacter soli]
gene1759	143.2865	98.769	159.5747	191.6916	251.4966	260.2337	ALQ30707.1	aspartyl-tRNA synthetase [Arthrobacter sp. YC-RL1]
gene176	730.4657	36.8212	105.685	335.5605	826.1293	587.8498	WP_161450006.1	NlpC/P60 family protein [Glutamicibacter soli]
gene1760	86.8496	68.5341	63.4257	112.9994	133.4497	134.8461	WP_047119193.1	histidine--tRNA ligase [Glutamicibacter soli]
gene1761	575.6046	445.8411	333.4544	583.8223	787.6153	752.2529	ALQ30705.1	ATPase [Arthrobacter sp. YC-RL1]
gene1762	58.4	25.3287	83.693	76.1316	43.1554	46.7062	WP_146955793.1	hypothetical protein [Glutamicibacter soli]
gene1763	156.9562	186.8562	210.3421	134.6263	205.3825	197.3859	WP_161448131.1	bifunctional (p)ppGpp synthetase/guanosine-3',5'-bis(diphosphate) 3'-pyrophosphohydrolase [Glutamicibacter soli]
gene1764	44.1964	35.5131	69.0066	153.9974	173.7128	177.4201	WP_161448129.1	protein translocase subunit SecF [Glutamicibacter soli]
gene1765	55.4816	34.2086	61.4105	146.3501	206.2609	187.2345	ALQ30701.1	preprotein translocase subunit SecD [Arthrobacter sp. YC-RL1]
gene1766	60.9839	26.6279	99.774	152.3924	174.4733	215.0728	WP_113606288.1	preprotein translocase subunit YajC [Glutamicibacter soli]
gene1767	103.089	54.3452	124.8581	130.6828	128.8444	137.5514	WP_082344761.1	Holliday junction branch migration DNA helicase RuvB [Glutamicibacter soli]
gene1768	75.0324	59.3413	85.3338	78.3889	60.8114	76.8343	ALD64044.1	ATP-dependent DNA helicase RuvA [Arthrobacter sp. LS16]
gene1769	55.8162	27.346	57.2418	97.8811	90.9053	94.1025	RKS22882.1	Holliday junction endonuclease RuvC [Arthrobacter sp. AG1021]
gene177	262.8968	59.9127	81.0124	67.979	82.266	63.1665	WP_047118181.1	metallopeptidase family protein [Glutamicibacter soli]
gene1770	285.6528	131.7683	229.2665	532.1781	676.7164	673.94	WP_047119201.1	YebC/PmpR family DNA-binding transcriptional regulator [Glutamicibacter soli]
gene1771	26.5061	17.3142	17.8112	73.6785	156.2917	102.596	RKS22880.1	5'-phosphate synthase pdxT subunit [Arthrobacter sp. AG1021]
gene1772	25.111	10.8932	13.0801	14.9115	171.0635	48.6767	WP_188948311.1	hypothetical protein [Glutamicibacter protophormiae]
gene1773	50.1946	10.8527	10.7968	28.4688	48.9872	35.9589	WP_161448116.1	CapA family protein [Glutamicibacter soli]
gene1774	52.5096	20.0036	29.1406	49.6682	49.7478	44.5002	WP_161448114.1	M3 family metallopeptidase [Glutamicibacter soli]
gene1775	57.5191	12.1851	37.9788	55.2284	53.7688	50.3098	WP_047119205.1	GNAT family N-acetyltransferase [Glutamicibacter soli]
gene1776	57.0629	22.5956	31.0047	45.9772	59.1303	48.9871	RKS22874.1	dihydrofolate reductase [Arthrobacter sp. AG1021]
gene1777	67.7577	31.4752	15.2321	17.3627	28.0494	27.0739	RKS22873.1	glutamine amidotransferase [Arthrobacter sp. AG1021]
gene1778	158.8585	76.3451	147.5123	118.5817	224.803	193.6714	WP_047119207.1	pyridoxal 5'-phosphate synthase lyase subunit PdxS [Glutamicibacter soli]
gene1779	9.8211	7.7697	14.7862	2.5675	4.8673	2.3482	RKS22871.1	glycerophosphoryl diester phosphodiesterase [Arthrobacter sp. AG1021]
gene178	51.0118	16.5688	43.9859	37.5105	34.8299	32.0864	ALQ32084.1	hypothetical protein ATC04_17095 [Arthrobacter sp. YC-RL1]
gene1780	6.3773	7.1035	7.239	0.4745	1.9411	1.2813	ALD64054.1	glycerol-3-phosphate ABC transporter substrate-binding protein [Arthrobacter sp. LS16]
gene1781	5.5802	5.6617	7.8631	0	0	0.7446	RKS22869.1	carbohydrate ABC transporter membrane protein 2 (CUT1 family) [Arthrobacter sp. AG1021]
gene1782	10.573	4.6302	10.978	1.296	0.5242	0.202	NAZ15632.1	ABC transporter permease subunit [Glutamicibacter soli]
gene1783	33.3151	38.7207	36.0389	42.7636	15.9124	13.5963	WP_113606297.1	DeoR/GlpR family DNA-binding transcription regulator [Glutamicibacter soli]
gene1784	184.4715	91.7373	98.18	301.7274	246.6664	318.4747	WP_113606298.1	HAD family phosphatase [Glutamicibacter soli]
gene1785	415.663	773.1492	498.0985	81.6962	94.875	111.3506	WP_161448103.1	ABC transporter permease [Glutamicibacter soli]
gene1786	499.9357	1289.4609	634.1361	129.4298	148.445	157.0208	WP_161448100.1	ABC transporter ATP-binding protein [Glutamicibacter soli]
gene1787	381.1072	886.2253	281.7892	203.5241	198.3335	216.27	NAZ15627.1	TetR family transcriptional regulator [Glutamicibacter soli]
gene1788	1.0626	0	0	172.9401	153.4518	177.5906	WP_204674447.1	dethiobiotin synthase [Glutamicibacter protophormiae]
gene1789	1.6561	1.3206	1.2326	203.6911	174.2774	201.1301	WP_113606302.1	cytochrome P450 [Glutamicibacter soli]
gene179	184.9526	24.8272	111.8821	48.0102	44.5913	44.0645	ALD62757.1	exodeoxyribonuclease III [Arthrobacter sp. LS16]
gene1790	0.6817	0.4544	0.505	101.5342	106.4532	128.5484	WP_161448305.1	aminotransferase class I/II-fold pyridoxal phosphate-dependent enzyme [Glutamicibacter soli]
gene1791	2.2674	0.5318	2.3918	203.1377	223.0008	249.262	WP_161448091.1	adenosylmethionine--8-amino-7-oxononanoate transaminase [Glutamicibacter soli]
gene1792	3.1344	0.5762	2.6369	180.2872	227.4789	249.4047	ALD64062.1	biotin synthase [Arthrobacter sp. LS16]
gene1793	35.6643	50.1543	60.9022	118.0495	102.8621	162.0512	WP_047119216.1	HIT domain-containing protein [Glutamicibacter soli]
gene1794	88.2913	56.9062	67.5653	130.2846	187.1819	186.4458	WP_161448087.1	threonine--tRNA ligase [Glutamicibacter soli]
gene1795	41.7697	11.1812	106.4214	62.3233	57.3501	44.4028	RKS22855.1	helix-turn-helix protein [Arthrobacter sp. AG1021]
gene1796	42.5007	22.6268	243.5024	104.4935	87.6623	100.1146	WP_113606306.1	MFS transporter [Glutamicibacter soli]
gene1797	425.9902	52.7492	106.1061	104.2344	102.1483	117.493	ALQ30675.1	glyoxalase [Arthrobacter sp. YC-RL1]
gene1799	3.5454	4.1059	13.1517	2.3109	1.4473	1.4824	WP_113606309.1	DNA polymerase III subunit alpha [Glutamicibacter soli]
gene18	12.9826	7.8147	0	20.8016	4.2896	18.9653	WP_047120582.1	multidrug efflux SMR transporter [Glutamicibacter soli]
gene180	150.4868	82.906	118.1972	93.5488	75.4327	87.8225	ALD62758.1	3-hydroxyisobutyryl-CoA hydrolase [Arthrobacter sp. LS16]
gene1800	27.2634	57.1894	49.8291	21.6683	11.1212	19.9463	ALD64070.1	hypothetical protein AFL94_09230 [Arthrobacter sp. LS16]
gene181	192.0917	64.177	126.0114	77.8172	80.6172	92.1379	WP_047118178.1	3-hydroxyisobutyrate dehydrogenase [Glutamicibacter soli]
gene1819	5.3249	12.2549	2.927	12.1221	12.0108	6.7066	ALD64071.1	bile acid 7-alpha dehydratase [Arthrobacter sp. LS16]
gene182	69.2171	46.125	37.1709	26.5683	16.134	33.7301	WP_047118177.1	MarR family transcriptional regulator [Glutamicibacter soli]
gene1820	4.9466	6.899	6.3993	7.717	3.6823	7.1928	WP_161448073.1	SDR family NAD(P)-dependent oxidoreductase [Glutamicibacter soli]
gene1821	20.9614	48.6786	33.3016	66.3219	60.5454	65.8312	WP_047119226.1	MFS transporter [Glutamicibacter soli]
gene1822	47.1688	28.3957	27.6325	53.5148	57.4323	57.4852	WP_113606313.1	aldo/keto reductase [Glutamicibacter soli]
gene1823	581.2663	242.2711	257.6024	982.4028	1410.0737	1401.6154	WP_047119228.1	S-(hydroxymethyl)mycothiol dehydrogenase [Glutamicibacter soli]
gene1824	151.6048	113.3893	131.1495	676.2653	701.4877	751.27	RKS22842.1	glyoxylase-like metal-dependent hydrolase (beta-lactamase superfamily II) [Arthrobacter sp. AG1021]
gene1825	66.822	16.0192	34.6739	95.4962	89.2234	109.0219	RKS22841.1	hypothetical protein DFO58_0890 [Arthrobacter sp. AG1021]
gene1826	89.6157	54.0823	54.1456	53.815	83.3924	71.6018	ALD64078.1	hypothetical protein AFL94_09270 [Arthrobacter sp. LS16]
gene1827	71.7457	624.5895	226.2509	35.7699	57.552	82.1213	ALD64079.1	glutaredoxin [Arthrobacter sp. LS16]
gene1828	70.3623	51.494	66.3214	84.3969	64.3224	78.0043	ALD64080.1	lipoate--protein ligase [Arthrobacter sp. LS16]
gene1829	109.8108	201.0228	129.1864	98.0952	37.3671	41.154	WP_244910773.1	uridine kinase [Glutamicibacter soli]
gene183	167.2074	82.4814	131.4284	48.4361	21.9198	28.0361	RKS17456.1	glutaryl-CoA dehydrogenase [Arthrobacter sp. AG1021]
gene1830	185.7022	104.6332	124.794	188.345	155.4052	151.4977	WP_047119235.1	thioesterase family protein [Glutamicibacter soli]
gene1831	70.0006	43.2525	27.9733	133.074	55.7025	66.7909	WP_053798213.1	helix-turn-helix transcriptional regulator [Glutamicibacter soli]
gene1832	10.288	4.149	31.9684	10.2436	6.909	10.331	KLI88055.1	hypothetical protein AA310_09125 [Arthrobacter sp. YC-RL1]
gene1833	161.4279	1468.7162	291.7265	422.5318	223.0585	233.2804	WP_013349123.1	MULTISPECIES: cold-shock protein [Micrococcaceae]
gene1834	144.4409	162.8258	182.1856	37.5362	57.0496	43.4677	MBP2399776.1	MFS family permease [Glutamicibacter protophormiae]
gene184	3.5873	0	12.6838	14.4455	0	13.718	WP_047118176.1	hypothetical protein [Glutamicibacter soli]
gene1840	0	0	0.6326	0.5063	0	0.1374	WP_188946954.1	IS256 family transposase, partial [Glutamicibacter protophormiae]
gene1849	335.8545	136.9925	156.2298	201.9657	389.4433	227.3512	WP_047119241.1	class 1b ribonucleoside-diphosphate reductase subunit beta [Glutamicibacter soli]
gene185	156.4546	169.9696	272.7008	28.3246	11.2251	12.6708	WP_161450000.1	hypothetical protein [Glutamicibacter soli]
gene1850	392.1452	385.3448	247.5085	127.9907	265.9736	199.864	ALD64089.1	ribonucleotide-diphosphate reductase subunit alpha [Arthrobacter sp. LS16]
gene1851	610.1448	238.1528	149.7172	105.7857	125.4073	88.4783	WP_047119243.1	class Ib ribonucleoside-diphosphate reductase assembly flavoprotein NrdI [Glutamicibacter soli]
gene1852	64.5712	48.5778	80.2863	29.7165	49.6878	52.8787	WP_047119244.1	MULTISPECIES: glutaredoxin-like protein NrdH [Glutamicibacter]
gene1853	34.5819	14.8412	20.9865	18.1601	20.5621	18.3921	WP_161448051.1	YggS family pyridoxal phosphate-dependent enzyme [Glutamicibacter soli]
gene1854	677.0738	110.7944	566.8211	136.9535	149.7373	154.3655	WP_113606328.1	ubiquinone-dependent pyruvate dehydrogenase [Glutamicibacter soli]
gene1855	84.8479	41.9806	89.6959	49.125	58.3752	61.9798	RKS22823.1	hypothetical protein DFO58_0872 [Arthrobacter sp. AG1021]
gene1856	56.4327	18.7894	67.2057	25.0085	27.7173	43.8091	WP_047119248.1	cupin domain-containing protein [Glutamicibacter soli]
gene1857	56.7566	10.2414	33.478	31.7088	38.5051	37.3015	WP_047119249.1	PLP-dependent cysteine synthase family protein [Glutamicibacter soli]
gene1858	58.811	17.8248	33.282	23.6236	29.3181	28.7446	WP_146955800.1	hypothetical protein [Glutamicibacter soli]
gene1859	12355.6751	2234.39	7268.6548	2680.2795	2753.4486	3635.6641	WP_047119251.1	hypothetical protein [Glutamicibacter soli]
gene186	59.4202	42.7948	162.1936	10.0491	0	8.2308	WP_113607561.1	transcriptional regulator [Glutamicibacter soli]
gene1860	143.3968	76.8347	125.576	25.5873	55.3531	32.1771	WP_053798220.1	3-hydroxyacyl-CoA dehydrogenase [Glutamicibacter soli]
gene1861	3.6842	4.7299	0	15.6168	16.7593	23.952	WP_113606329.1	hypothetical protein [Glutamicibacter soli]
gene1862	13.4226	11.0048	16.9548	11.7781	12.693	12.9086	WP_113606330.1	esterase-like activity of phytase family protein [Glutamicibacter soli]
gene1863	117.2718	16.4577	66.1382	33.6595	43.386	41.5481	RBM03948.1	hypothetical protein C1H84_01170 [Glutamicibacter soli]
gene1864	33.0301	9.3996	23.1395	19.2044	31.7922	27.5786	WP_047119256.1	ATP-binding cassette domain-containing protein [Glutamicibacter soli]
gene1865	214.1953	253.6134	328.7541	336.8674	267.6835	332.9598	WP_113606332.1	AmiS/UreI family transporter [Glutamicibacter soli]
gene1866	206.2605	41.0077	139.2218	107.6495	73.8474	94.2572	RKS22802.1	succinate dehydrogenase / fumarate reductase flavoprotein subunit [Arthrobacter sp. AG1021]
gene1867	26.6833	6.8067	17.2652	37.8534	23.6995	30.4263	WP_053798226.1	LysR family transcriptional regulator [Glutamicibacter soli]
gene1868	241.132	65.4617	216.611	316.646	253.5452	287.4966	ALQ30637.1	hypothetical protein ATC04_08770 [Arthrobacter sp. YC-RL1]
gene1869	342.726	69.5103	172.6152	235.5824	263.2388	297.8597	ALQ30636.1	glyoxalase family protein [Arthrobacter sp. YC-RL1]
gene187	57.1175	16.7198	18.0301	61.1971	50.3159	62.2557	WP_161449998.1	hypothetical protein [Glutamicibacter soli]
gene1870	37.6084	12.9412	24.1754	32.7385	35.4297	30.2616	ALQ30635.1	3-oxoacyl-ACP reductase [Arthrobacter sp. YC-RL1]
gene1871	77.8954	13.7949	37.1067	22.1293	26.8944	32.2499	WP_047119261.1	Lrp/AsnC family transcriptional regulator [Glutamicibacter soli]
gene1872	71.5235	44.5314	70.3317	60.1124	63.627	64.7547	ALD64111.1	aminotransferase [Arthrobacter sp. LS16]
gene1873	39.1334	21.9536	47.4629	42.3436	56.494	59.3686	WP_244910775.1	amino acid permease [Glutamicibacter soli]
gene1874	200.078	73.0186	40.6519	109.7023	121.7651	119.5686	ALD64113.1	hypothetical protein AFL94_09465 [Arthrobacter sp. LS16]
gene1875	23.5247	32.025	30.6225	53.2669	43.0565	48.1345	ALD64114.1	magnesium transporter [Arthrobacter sp. LS16]
gene1876	39.8369	14.7058	41.5032	43.0239	51.6168	57.4849	ALD64115.1	hypothetical protein AFL94_09480 [Arthrobacter sp. LS16]
gene1877	62.4389	38.9642	67.7089	87.2549	131.8073	105.9401	WP_161448022.1	DNA alkylation repair protein [Glutamicibacter soli]
gene188	266.0941	114.9567	109.8013	223.3917	238.389	255.2129	ALD62765.1	NAD synthetase [Arthrobacter sp. LS16]
gene1889	206.8256	260.91	170.6454	587.5872	616.5566	569.6818	WP_047119269.1	ribosome silencing factor [Glutamicibacter soli]
gene189	1161.7454	139.2337	108.8267	297.5779	526.1893	409.3996	WP_047118172.1	transcriptional regulator [Glutamicibacter soli]
gene1890	162.655	88.6436	111.8178	140.3696	112.7223	111.9526	WP_202605337.1	hypothetical protein [Glutamicibacter soli]
gene1891	109.8288	60.7565	82.2506	102.0904	118.0553	108.2084	WP_082123911.1	nicotinate-nucleotide adenylyltransferase [Glutamicibacter soli]
gene1892	39.4601	20.5415	19.0256	45.5253	113.4357	122.1554	WP_047119270.1	hypothetical protein [Glutamicibacter soli]
gene1893	184.4122	217.3386	174.7454	272.9	335.4776	382.7425	WP_047119271.1	glutamate-5-semialdehyde dehydrogenase [Glutamicibacter soli]
gene1894	59.422	96.4289	95.5804	124.14	120.9798	150.3488	WP_113606343.1	glutamate 5-kinase [Glutamicibacter soli]
gene1895	94.2805	154.1031	120.0468	169.8454	186.877	201.7671	WP_113606344.1	GTPase ObgE [Glutamicibacter soli]
gene1896	239.4756	359.476	203.1267	876.5117	704.5907	808.218	WP_022875303.1	MULTISPECIES: 50S ribosomal protein L27 [Micrococcaceae]
gene1897	1966.371	2589.8611	1101.2222	3690.4754	3552.9908	3978.1339	MBP2399850.1	large subunit ribosomal protein L21 [Glutamicibacter protophormiae]
gene1898	240.3777	366.4732	304.0685	684.384	479.3642	540.9389	WP_244910778.1	Rne/Rng family ribonuclease [Glutamicibacter soli]
gene1899	160.784	88.5004	67.7956	72.7832	156.4715	100.9931	WP_053798246.1	vitamin K epoxide reductase family protein [Glutamicibacter soli]
gene19	68.1584	28.99	6.751	55.7896	171.6674	137.8573	WP_047120583.1	cell division protein CrgA [Glutamicibacter soli]
gene190	319.1557	182.8548	228.3077	308.1713	355.9463	354.5419	WP_181728131.1	MULTISPECIES: orotate phosphoribosyltransferase [Glutamicibacter]
gene1900	62.1445	32.4527	30.2908	26.7771	27.9322	25.1496	ALQ30615.1	hypothetical protein ATC04_08630 [Arthrobacter sp. YC-RL1]
gene1901	897.6675	135.7022	324.5809	467.1863	281.7088	261.8694	WP_082344779.1	GNAT family protein [Glutamicibacter soli]
gene1903	282.2058	55.799	205.6948	148.7668	155.719	167.4638	RBM03977.1	AI-2E family transporter [Glutamicibacter soli]
gene1905	2.6729	35.9476	44.8462	13.0476	10.756	9.0281	WP_161447145.1	GNAT family N-acetyltransferase [Glutamicibacter soli]
gene1906	57.3966	4.9927	12.3107	33.9895	60.0542	53.0182	WP_181728007.1	type II toxin-antitoxin system Phd/YefM family antitoxin [Glutamicibacter soli]
gene1907	21.8107	18.2013	46.7807	83.1024	96.8616	101.481	WP_047119281.1	nucleoside-diphosphate kinase [Glutamicibacter soli]
gene1908	24.6356	18.5936	27.0041	77.5038	82.4273	95.7309	WP_113606350.1	DUF4233 domain-containing protein [Glutamicibacter soli]
gene1909	18.988	13.6353	36.2249	69.7099	87.4842	87.9322	ALQ30609.1	dihydrofolate synthase [Arthrobacter sp. YC-RL1]
gene191	10.7619	71.8952	38.0513	31.5175	30.0271	35.9281	ALD62768.1	transcriptional regulator [Arthrobacter sp. LS16]
gene1910	41.9748	17.2125	43.8869	64.3084	73.3296	71.8465	ALQ30608.1	isoleucine--tRNA ligase [Arthrobacter sp. YC-RL1]
gene1911	5.2243	4.5914	5.6987	6.6824	10.3043	10.8846	ALQ30607.1	hypothetical protein ATC04_08585 [Arthrobacter sp. YC-RL1]
gene1912	5.9268	17.9738	0	6.1909	19.6899	14.5795	NAZ14858.1	GNAT family N-acetyltransferase [Glutamicibacter soli]
gene1914	52.2942	11.3762	22.9847	24.4197	27.9961	31.8027	ALQ30606.1	hypothetical protein ATC04_08575 [Arthrobacter sp. YC-RL1]
gene1915	55.2636	12.896	34.0083	43.4601	59.562	54.3872	WP_047119285.1	response regulator transcription factor [Glutamicibacter soli]
gene1916	3.0206	4.8295	2.6145	2.4347	9.8465	3.067	ALQ30604.1	hypothetical protein ATC04_08565 [Arthrobacter sp. YC-RL1]
gene1919	2.5572	1.0479	3.8307	0	0.1372	0.1111	WP_244910780.1	exonuclease domain-containing protein [Glutamicibacter soli]
gene192	17.6707	26.0731	15.8178	42.4311	48.8577	59.5603	ALD62769.1	antibiotic ABC transporter permease [Arthrobacter sp. LS16]
gene1920	571.4762	150.9873	209.0861	325.8638	298.6974	301.0781	WP_161447132.1	FAD-dependent oxidoreductase [Glutamicibacter soli]
gene1921	1.4299	1.8854	6.1554	33.3508	63.1739	38.4746	RKS22755.1	uroporphyrin-III C-methyltransferase [Arthrobacter sp. AG1021]
gene1922	0.96	0	3.2563	9.3786	15.9098	13.6785	WP_053798263.1	ABC transporter permease [Glutamicibacter soli]
gene1923	5.8161	4.6352	2.7929	39.8746	60.0842	37.5631	WP_047119293.1	ABC transporter ATP-binding protein [Glutamicibacter soli]
gene1924	1.139	0.9087	1.3445	26.9502	46.1798	28.7792	RKS22752.1	NitT/TauT family transport system substrate-binding protein [Arthrobacter sp. AG1021]
gene1925	2.9546	0.561	6.7215	29.1486	54.2753	39.1039	WP_113606362.1	GTP-binding protein [Glutamicibacter soli]
gene1926	4.3835	3.0425	5.3253	29.981	57.9634	33.1627	RKS22750.1	sulfate adenylyltransferase subunit 2 [Arthrobacter sp. AG1021]
gene1927	7.2408	9.5499	6.1256	27.9098	62.9764	36.0526	RKS22749.1	phosphoadenylylsulfate reductase (thioredoxin) [Arthrobacter sp. AG1021]
gene1928	9.9487	8.3376	17.292	38.1824	70.0231	42.21	WP_161447125.1	nitrite/sulfite reductase [Glutamicibacter soli]
gene1929	36.2931	39.3409	70.9341	60.9438	54.4111	65.4944	WP_113606364.1	CbiX/SirB N-terminal domain-containing protein [Glutamicibacter soli]
gene193	94.3199	136.9571	105.5339	156.1929	155.9095	183.0896	RBM00234.1	multidrug ABC transporter ATP-binding protein [Glutamicibacter soli]
gene1930	114.4995	187.9906	164.815	141.1206	120.7951	135.9771	WP_047119299.1	SDR family oxidoreductase [Glutamicibacter soli]
gene1931	152.0131	53.2912	69.3445	48.5587	51.814	45.0718	WP_113606365.1	gamma-glutamylcyclotransferase [Glutamicibacter soli]
gene1932	135.4253	93.3439	95.4577	55.1163	41.6087	55.4642	WP_113606366.1	isoprenylcysteine carboxylmethyltransferase family protein [Glutamicibacter soli]
gene1933	211.9424	112.4009	271.77	146.7261	163.3059	176.6937	WP_047119302.1	valine--tRNA ligase [Glutamicibacter soli]
gene1934	98.5535	81.2007	86.1573	35.9068	42.2026	41.3251	ALQ30586.1	hypothetical protein ATC04_08475 [Arthrobacter sp. YC-RL1]
gene1935	503.6685	1204.8044	695.502	456.1208	401.6143	370.3309	WP_161447119.1	DsbA family protein [Glutamicibacter soli]
gene1936	594.3275	1303.5394	708.1781	518.6541	482.9584	493.3587	WP_047119305.1	ATP-dependent Clp protease ATP-binding subunit ClpX [Glutamicibacter soli]
gene1937	853.861	520.5327	1050.4096	207.3264	369.52	328.8781	WP_047119306.1	ATP-dependent Clp protease proteolytic subunit [Glutamicibacter soli]
gene1938	688.788	437.3986	756.1713	166.276	192.0862	144.1913	RKS22738.1	ATP-dependent Clp protease protease subunit [Arthrobacter sp. AG1021]
gene1939	160.4879	138.9912	171.9243	240.8885	632.1232	431.0343	WP_047119307.1	trigger factor [Glutamicibacter soli]
gene194	11.0527	14.5734	0	35.3113	82.932	141.0834	ALD62771.1	hypothetical protein AFL94_00995 [Arthrobacter sp. LS16]
gene1940	28.3066	16.088	27.6994	35.2328	31.2034	32.7144	ALQ30581.1	formamidopyrimidine-DNA glycosylase [Arthrobacter sp. YC-RL1]
gene1941	193.1156	51.3537	117.613	121.2477	165.1491	188.6654	WP_047119309.1	ribose-5-phosphate isomerase [Glutamicibacter soli]
gene1942	106.2121	35.4286	77.1128	37.3393	38.1835	39.8012	ALQ30579.1	aminopeptidase N [Arthrobacter sp. YC-RL1]
gene1943	1041.0652	481.6417	697.1049	287.2358	321.6611	276.2149	WP_047119311.1	OsmC family protein [Glutamicibacter soli]
gene1944	544.2189	338.0147	283.8208	197.6547	128.8005	156.1202	WP_082123915.1	globin [Glutamicibacter soli]
gene1945	601.1813	718.098	860.7134	155.5279	147.2479	153.8114	WP_113606371.1	hypothetical protein [Glutamicibacter soli]
gene1946	51.2186	44.4082	44.9884	56.9816	85.6819	86.7242	WP_113606372.1	acyl-CoA thioesterase II [Glutamicibacter soli]
gene1947	251.4289	509.4732	351.5938	83.7647	97.0106	87.7562	ALD65685.1	transcriptional regulator [Arthrobacter sp. LS16]
gene1948	634.6556	189.7234	104.641	63.7303	25.1976	32.5637	WP_053798280.1	flavin reductase family protein [Glutamicibacter soli]
gene1949	402.559	222.6304	428.4106	272.1876	341.9882	306.4846	WP_053798281.1	energy-dependent translational throttle protein EttA [Glutamicibacter soli]
gene195	592.4185	52.1811	330.7605	97.8495	104.5756	104.5649	RKS17445.1	NagD protein [Arthrobacter sp. AG1021]
gene1950	44.4923	18.3406	19.6202	15.3598	20.2593	12.1938	ALQ30573.1	hypothetical protein ATC04_08380 [Arthrobacter sp. YC-RL1]
gene1951	73.4249	3.5592	61.0942	20.4057	25.6525	24.6215	RBM04020.1	CPBP family intramembrane metalloprotease domain-containing protein [Glutamicibacter soli]
gene1952	119.7137	23.6342	27.3996	36.1379	54.9602	48.9409	WP_113606551.1	FAD-binding dehydrogenase [Glutamicibacter soli]
gene1953	218.0621	287.5577	245.8739	37.6074	29.8056	27.8892	WP_113606374.1	MFS transporter [Glutamicibacter soli]
gene1954	49.872	44.9345	49.8291	89.0808	46.7362	57.9721	WP_047119318.1	Lrp/AsnC family transcriptional regulator [Glutamicibacter soli]
gene1955	3069.8798	29.4803	366.397	56.0417	3.8519	3.8438	WP_053798285.1	LysE family translocator [Glutamicibacter soli]
gene1956	290.4598	377.3809	136.7808	2173.961	2956.4465	2819.9095	ALD65687.1	cobalt ABC transporter ATP-binding protein [Arthrobacter sp. LS16]
gene1957	70.9595	167.4831	115.6791	1028.8299	1372.2789	1568.1698	WP_113606375.1	energy-coupling factor transporter transmembrane component T [Glutamicibacter soli]
gene1958	68.5229	181.1108	102.0888	1787.4395	2035.1604	2404.8146	WP_047119321.1	BioY family transporter [Glutamicibacter soli]
gene1959	16.0107	55.0589	22.2027	544.6661	529.1926	685.592	WP_113606376.1	class I adenylate-forming enzyme family protein [Glutamicibacter soli]
gene196	52.3884	25.9304	46.592	39.8199	36.4228	34.5907	WP_082123777.1	RNA methyltransferase [Glutamicibacter soli]
gene1960	15.1665	35.1007	28.4437	477.8718	504.4188	604.3079	WP_113606377.1	thiolase family protein [Glutamicibacter soli]
gene1961	20.3025	20.739	16.0986	19.9249	15.2519	13.972	WP_047119324.1	metal-sulfur cluster assembly factor [Glutamicibacter soli]
gene1962	176.9219	276.52	462.8353	139.4741	70.5399	129.9457	WP_047119325.1	metal-sulfur cluster assembly factor [Glutamicibacter soli]
gene1963	841.99	1176.3751	1292.8856	332.9199	473.1582	392.7668	WP_047119326.1	Fe-S cluster assembly ATPase SufC [Glutamicibacter soli]
gene1964	798.9476	721.9252	1104.4247	262.5039	287.5285	287.4132	ALQ30559.1	ABC transporter permease [Arthrobacter sp. YC-RL1]
gene1965	1654.9494	1373.2951	1761.6063	616.465	486.0833	504.8669	WP_047119328.1	Fe-S cluster assembly protein SufB [Glutamicibacter soli]
gene1966	1557.9614	1448.9185	1381.8122	814.8681	704.5904	734.9765	NAZ14790.1	MarR family transcriptional regulator [Glutamicibacter soli]
gene1967	41.0018	50.5192	32.8253	57.9433	32.2359	37.7945	WP_237562167.1	ABC transporter ATP-binding protein [Glutamicibacter soli]
gene1968	51.2612	64.0849	46.8131	74.7585	57.2145	62.6721	ALD64186.1	ABC transporter [Arthrobacter sp. LS16]
gene1969	73.4338	74.1398	113.6474	91.9738	103.0156	112.3663	KLI88152.1	cytochrome oxidase assembly protein [Arthrobacter sp. YC-RL1]
gene197	119.2187	23.3551	72.2468	56.7714	49.8537	53.9282	WP_146956059.1	M23 family metallopeptidase [Glutamicibacter soli]
gene1970	26.1133	26.8405	27.9584	49.0385	43.9154	62.7608	WP_181728008.1	DUF1700 domain-containing protein [Glutamicibacter soli]
gene1971	17.3494	21.3248	17.1543	79.3426	37.2167	79.0417	WP_047120766.1	PadR family transcriptional regulator [Glutamicibacter soli]
gene1972	313.1645	385.2342	264.5745	312.694	260.3802	283.6908	WP_047119334.1	heme o synthase [Glutamicibacter soli]
gene1973	158.2495	161.6847	183.965	401.6124	590.1169	602.5325	WP_113606383.1	transketolase [Glutamicibacter soli]
gene1974	163.699	231.2805	211.3229	861.0393	1133.3052	1098.0287	WP_047119336.1	transaldolase [Glutamicibacter soli]
gene1975	129.4235	174.2539	208.5819	691.4265	718.3784	844.7764	WP_113606384.1	glucose-6-phosphate isomerase [Glutamicibacter soli]
gene1976	55.0746	153.466	97.4057	614.9216	786.9465	833.1695	WP_053798296.1	glucose-6-phosphate dehydrogenase [Glutamicibacter soli]
gene1977	41.7066	75.161	79.3245	403.119	509.2754	551.6829	WP_047119339.1	glucose-6-phosphate dehydrogenase assembly protein OpcA [Glutamicibacter soli]
gene1978	57.4682	81.6214	81.1562	466.2794	512.0225	572.7079	ALD64194.1	6-phosphogluconolactonase [Arthrobacter sp. LS16]
gene1979	15.3725	38.2649	32.5631	142.4096	172.1079	177.1948	RKS22696.1	D-amino-acid:oxygen oxidoreductase (deaminating) [Arthrobacter sp. AG1021]
gene198	202.125	63.8666	161.3806	250.2101	323.5225	342.2671	WP_047118166.1	class II fructose-bisphosphate aldolase [Glutamicibacter soli]
gene1980	30.2926	50.9705	14.7824	13.6852	10.5095	7.3353	NAZ14776.1	hypothetical protein [Glutamicibacter soli]
gene1981	25.111	35.0708	44.0594	26.2646	16.8152	28.0515	WP_161447077.1	hypothetical protein [Glutamicibacter soli]
gene1982	114.2114	33.1096	67.7089	389.269	185.6221	388.3573	WP_047119343.1	preprotein translocase subunit SecG [Glutamicibacter soli]
gene1983	438.2309	684.2087	347.0319	858.5933	1117.7003	1118.1096	WP_047119344.1	triose-phosphate isomerase [Glutamicibacter soli]
gene1984	662.8789	1086.3658	477.2993	926.1362	1129.1989	1160.4235	ALD64199.1	phosphoglycerate kinase [Arthrobacter sp. LS16]
gene1985	1030.6921	2394.8168	747.6524	1464.5484	2073.8291	2290.5223	WP_053798301.1	type I glyceraldehyde-3-phosphate dehydrogenase [Glutamicibacter soli]
gene1986	2228.7794	4222.3067	3257.6292	1056.8672	1452.6158	1294.0919	WP_047119347.1	superoxide dismutase [Glutamicibacter soli]
gene1987	326.9827	106.5269	176.0404	237.9072	142.1594	179.4827	WP_047119348.1	MULTISPECIES: DNA-binding protein WhiA [Glutamicibacter]
gene1988	71.3772	33.4607	81.7558	81.3575	78.896	77.485	WP_047119349.1	uridine diphosphate-N-acetylglucosamine-binding protein YvcK [Glutamicibacter soli]
gene1989	234.1416	95.485	116.0797	136.7956	143.7568	149.9272	WP_047119350.1	RNase adapter RapZ [Glutamicibacter soli]
gene199	153.8688	50.2063	151.8846	287.1527	310.7153	308.0831	WP_053797195.1	DUF3151 domain-containing protein [Glutamicibacter soli]
gene1990	18.8546	37.1186	42.1513	41.228	57.7411	66.6293	WP_047119351.1	excinuclease ABC subunit UvrC [Glutamicibacter soli]
gene1991	54.1563	75.5801	69.6008	77.6899	79.0397	69.6209	WP_047119352.1	lysophospholipid acyltransferase family protein [Glutamicibacter soli]
gene1992	116.1779	269.1497	208.7276	286.385	225.7889	283.4878	RBM04383.1	haloacid dehalogenase [Glutamicibacter soli]
gene1993	154.689	201.0461	126.184	100.7512	104.5131	120.0747	WP_202605369.1	excinuclease ABC subunit UvrA [Glutamicibacter soli]
gene1994	82.8408	76.4205	109.8914	30.1618	34.5063	38.05	RKS22681.1	undecaprenyl-diphosphatase [Arthrobacter sp. AG1021]
gene1995	59.1184	21.7915	47.2408	16.0717	14.2094	14.5459	RBM04058.1	hypothetical protein C1H84_01820 [Glutamicibacter soli]
gene1996	0	0	0	0	3.0797	5.2947	WP_047119356.1	hypothetical protein [Glutamicibacter soli]
gene1997	7.3712	5.353	7.4085	18.2832	10.6085	16.6424	WP_113606395.1	DUF692 family protein [Glutamicibacter soli]
gene1998	312.5887	86.97	650.3842	92.7769	70.4636	85.3392	WP_047119357.1	GntR family transcriptional regulator [Glutamicibacter soli]
gene1999	133.657	47.2784	78.4808	84.8178	89.8482	106.9888	WP_047119358.1	MBL fold metallo-hydrolase [Glutamicibacter soli]
gene20	106.4292	43.2525	84.9181	142.3697	151.0204	140.4684	ALQ32208.1	sortase [Arthrobacter sp. YC-RL1]
gene200	24.1367	15.3587	104.5463	122.9738	83.3283	106.2176	WP_113607564.1	hypothetical protein [Glutamicibacter soli]
gene2000	371.2201	504.3023	415.6704	182.6367	227.418	244.6232	RKS22676.1	acetyltransferase (GNAT) family protein [Arthrobacter sp. AG1021]
gene2001	85.6565	126.7996	73.9102	214.5259	353.9145	294.3596	WP_047119360.1	trans-aconitate 2-methyltransferase [Glutamicibacter soli]
gene2002	59.2548	13.1191	52.7185	33.3607	41.8681	37.935	WP_113606396.1	DEAD/DEAH box helicase [Glutamicibacter soli]
gene2003	0	0	6.5401	0	3.7534	1.6766	WP_047119362.1	hypothetical protein [Glutamicibacter soli]
gene2004	45.0631	43.6213	54.4967	11.7943	10.3595	15.3999	WP_047119363.1	hypothetical protein [Glutamicibacter soli]
gene2005	92.2362	109.8487	116.7919	28.5783	10.3352	25.7464	WP_047119364.1	hypothetical protein [Glutamicibacter soli]
gene2006	54.8354	67.0883	74.0631	27.7744	18.6136	23.7849	WP_047119365.1	M12 family metallopeptidase [Glutamicibacter soli]
gene2007	80.9961	137.5274	114.6972	33.2814	13.3285	26.4905	WP_113606397.1	DUF2278 family protein [Glutamicibacter soli]
gene2008	177.8443	239.81	282.5787	41.0174	22.4903	40.2743	WP_113606398.1	hypothetical protein [Glutamicibacter soli]
gene2009	106.4031	30.876	25.9975	38.5621	24.9446	28.4249	RKS22667.1	LexA-binding, inner membrane-associated putative hydrolase [Arthrobacter sp. AG1021]
gene201	0	0	0	0	0	3.0484	ALD62779.1	hypothetical protein AFL94_01055 [Arthrobacter sp. LS16]
gene2010	79.5182	49.283	17.1799	83.6547	145.6634	107.1079	WP_047119368.1	GNAT family N-acetyltransferase [Glutamicibacter soli]
gene2011	51.956	46.1002	51.1483	61.2611	66.8294	75.8701	WP_113606399.1	alpha/beta fold hydrolase [Glutamicibacter soli]
gene2012	515.7317	54.7017	148.9696	84.366	119.0602	124.2509	WP_053798313.1	MarR family transcriptional regulator [Glutamicibacter soli]
gene2013	56.9396	86.9136	74.5775	118.4988	148.5992	142.1987	WP_053798314.1	TerC/Alx family metal homeostasis membrane protein [Glutamicibacter soli]
gene2014	374.5414	75.3082	240.1431	186.5636	220.2046	221.6778	WP_047119372.1	excinuclease ABC subunit UvrB [Glutamicibacter soli]
gene2015	4.3542	3.0852	4.0764	14.5926	6.5792	14.4652	WP_047119373.1	M6 family metalloprotease domain-containing protein [Glutamicibacter soli]
gene2016	0	0	0	0	0	2.8742	WP_047119374.1	hypothetical protein [Glutamicibacter soli]
gene2017	0	0	0	6.2467	5.5864	2.3952	WP_113606402.1	hypothetical protein [Glutamicibacter soli]
gene2018	55.2636	9.4599	30.7768	12.1647	13.6487	8.1883	WP_113606403.1	hypothetical protein [Glutamicibacter soli]
gene2019	673.0027	202.7739	539.7136	275.8315	154.6632	185.0207	WP_047119377.1	dephospho-CoA kinase [Glutamicibacter soli]
gene202	410.9553	224.6725	242.3266	459.4383	340.7727	283.4664	WP_047118159.1	hypothetical protein [Glutamicibacter soli]
gene2020	637.634	1170.1401	924.9258	758.3481	474.4539	504.5996	ALQ30507.1	hypothetical protein ATC04_08030 [Arthrobacter sp. YC-RL1]
gene2021	57.2419	65.2712	63.3173	96.9895	49.1302	57.8772	WP_047119379.1	IMPACT family protein [Glutamicibacter soli]
gene2022	23.4286	24.3339	41.6185	28.0405	24.5391	28.5407	WP_161447028.1	methyltransferase [Glutamicibacter soli]
gene2023	9.9554	11.4274	15.1173	6.4882	3.8804	5.0123	WP_113606406.1	HNH endonuclease signature motif containing protein [Glutamicibacter soli]
gene2024	102.3484	230.4794	139.1042	54.2224	60.8278	58.207	ALQ30504.1	hypothetical protein ATC04_08010 [Arthrobacter sp. YC-RL1]
gene2025	60.185	26.8831	59.8833	21.2214	12.365	13.3036	WP_113606408.1	hypothetical protein [Glutamicibacter soli]
gene2026	886.1091	1594.1294	736.2325	1917.3795	2365.2507	2261.2588	WP_047119382.1	MULTISPECIES: 30S ribosomal protein S1 [Glutamicibacter]
gene2027	24.0389	29.0002	26.9167	45.8923	28.2574	32.5016	WP_235359922.1	polysaccharide deacetylase family protein [Glutamicibacter soli]
gene2028	13.6709	17.7716	20.2016	57.3856	63.2479	61.871	ALQ30501.1	hypothetical protein ATC04_07990 [Arthrobacter sp. YC-RL1]
gene203	34.9384	33.5389	35.8304	25.4241	15.1401	14.8038	WP_047118158.1	DUF4956 domain-containing protein [Glutamicibacter soli]
gene2030	94.2299	57.3254	58.7729	83.4456	120.8106	122.2693	RBM04094.1	DNA polymerase I [Glutamicibacter soli]
gene2031	37.3189	11.8682	38.0256	20.1934	25.3061	14.8474	WP_113606412.1	hotdog fold thioesterase [Glutamicibacter soli]
gene2032	307.565	108.027	114.6168	132.5568	114.4814	148.3481	ALD64240.1	hypothetical protein AFL94_10245 [Arthrobacter sp. LS16]
gene2033	14.737	9.7156	18.4661	54.572	74.3528	119.0007	WP_047119386.1	hypothetical protein [Glutamicibacter soli]
gene2034	116.8638	102.67	68.2975	240.6066	307.9728	278.3083	WP_113606414.1	inorganic phosphate transporter [Glutamicibacter soli]
gene2035	310.0902	132.6405	344.4434	377.8062	363.2788	326.8565	WP_047119388.1	response regulator [Glutamicibacter soli]
gene2036	551.8746	413.1509	526.8105	1709.8333	1758.3744	1875.9585	WP_047120774.1	pyruvate kinase [Glutamicibacter soli]
gene2037	122.0227	103.8903	88.3297	751.8108	811.2855	941.4648	WP_047119389.1	glutamate synthase subunit beta [Glutamicibacter soli]
gene2038	115.3996	146.0671	97.6916	816.6861	793.6773	1008.9816	RKS22638.1	glutamate synthase (NADH) large subunit [Arthrobacter sp. AG1021]
gene2039	54.1687	45.8364	103.2076	176.9595	164.318	221.161	ALQ30494.1	prolipoprotein diacylglyceryl transferase [Arthrobacter sp. YC-RL1]
gene204	38.5242	43.6042	71.1689	16.2325	11.4784	14.0039	WP_047118243.1	polyphosphate polymerase domain-containing protein [Glutamicibacter soli]
gene2040	127.634	105.1493	221.6445	471.3352	512.8718	579.8373	WP_047119391.1	tryptophan synthase subunit alpha [Glutamicibacter soli]
gene2041	80.1383	63.1923	128.9183	183.2241	204.8397	219.0326	WP_047119392.1	tryptophan synthase subunit beta [Glutamicibacter soli]
gene2042	102.8624	54.0361	117.0827	128.8214	111.846	112.1191	WP_053798330.1	indole-3-glycerol phosphate synthase TrpC [Glutamicibacter soli]
gene2043	36.8424	18.9198	61.5535	181.1548	145.2474	201.6399	WP_047119394.1	hypothetical protein [Glutamicibacter soli]
gene2044	31.2293	36.0113	61.3737	80.0344	87.8348	112.5687	ALQ30489.1	hypothetical protein ATC04_07910 [Arthrobacter sp. YC-RL1]
gene2045	53.349	46.5002	76.8002	84.8678	90.1802	95.9613	ALQ30488.1	anthranilate synthase [Arthrobacter sp. YC-RL1]
gene2046	156.3635	57.4163	103.5024	146.5693	111.7288	136.8721	WP_047119397.1	phosphoribosyl-AMP cyclohydrolase [Glutamicibacter soli]
gene2047	510.8047	212.2433	539.4482	334.491	246.2213	245.1102	WP_202605367.1	TIGR03085 family metal-binding protein [Glutamicibacter soli]
gene2048	114.4132	122.772	144.8163	175.345	177.9996	199.89	WP_047119399.1	imidazole glycerol phosphate synthase subunit HisF [Glutamicibacter soli]
gene2049	119.6561	81.9375	102.2963	94.6731	127.1545	117.4054	WP_047119400.1	ATP phosphoribosyltransferase [Glutamicibacter soli]
gene205	10.1351	7.2816	20.3469	15.2166	13.6156	13.8285	WP_047118157.1	response regulator transcription factor [Glutamicibacter soli]
gene2050	1324.1189	584.6813	511.5783	615.3796	600.5421	681.7158	WP_202605366.1	phosphoribosyl-ATP diphosphatase [Glutamicibacter soli]
gene2051	171.8232	246.1227	306.5127	304.7307	371.0006	333.1356	ALQ30483.1	6,7-dimethyl-8-ribityllumazine synthase [Arthrobacter sp. YC-RL1]
gene2052	37.3211	44.0324	66.9685	37.4275	38.5476	42.0438	RKS22624.1	3,4-dihydroxy 2-butanone 4-phosphate synthase/GTP cyclohydrolase II [Arthrobacter sp. AG1021]
gene2053	57.1313	57.3449	96.6055	82.4179	65.9643	55.4356	ALQ30481.1	riboflavin synthase subunit alpha [Arthrobacter sp. YC-RL1]
gene2054	85.7348	141.9357	147.6773	120.8586	87.1256	94.3126	WP_047119404.1	bifunctional diaminohydroxyphosphoribosylaminopyrimidine deaminase/5-amino-6-(5-phosphoribosylamino)uracil reductase RibD [Glutamicibacter soli]
gene2055	414.1305	1593.3754	373.8545	1123.7231	463.6816	461.3412	WP_047119405.1	nicotinamide riboside transporter PnuC [Glutamicibacter soli]
gene2056	56.6596	29.6353	26.8516	54.4952	45.4323	52.4417	ALD64261.1	ribulose-phosphate 3-epimerase [Arthrobacter sp. LS16]
gene2057	28.8772	26.6174	60.4316	54.3703	55.5172	61.0824	WP_047119407.1	transcription antitermination factor NusB [Glutamicibacter soli]
gene2058	55.5777	48.9544	45.215	42.3498	48.717	49.0386	WP_047119408.1	methionyl-tRNA formyltransferase [Glutamicibacter soli]
gene2059	403.9396	260.2264	174.3535	248.1744	186.6622	168.3085	WP_047119409.1	peptide deformylase [Glutamicibacter soli]
gene206	14.2924	13.3648	11.5421	6.7604	6.662	11.7029	ALD62784.1	histidine kinase [Arthrobacter sp. LS16]
gene2060	22.1428	18.7829	45.0603	47.4912	26.6358	27.4893	RKS22616.1	hypothetical protein DFO58_0655 [Arthrobacter sp. AG1021]
gene2061	5969.5399	22427.2803	13499.1158	7138.8948	10957.7996	14655.5859	WP_047119410.1	antitoxin [Glutamicibacter soli]
gene2062	24.7858	23.5063	31.1571	41.8176	43.5779	40.0625	WP_120989271.1	benzoate/H(+) symporter BenE family transporter [Glutamicibacter soli]
gene2063	99.7555	58.7602	33.867	57.4058	66.9546	56.5925	ALQ30472.1	ATPase [Arthrobacter sp. YC-RL1]
gene2064	263.8962	136.2347	157.6811	98.4734	130.2826	138.1356	WP_047119413.1	sulfurtransferase [Glutamicibacter soli]
gene2065	159.5527	122.4454	216.2251	115.7873	103.5711	142.2912	WP_047119414.1	SufE family protein [Glutamicibacter soli]
gene2066	160.5674	132.4816	199.1173	159.0114	129.3309	137.2202	WP_047119415.1	Cys-tRNA(Pro) deacylase [Glutamicibacter soli]
gene2067	172.2168	148.3849	280.3141	147.1895	113.8067	144.351	WP_047119416.1	alpha/beta fold hydrolase [Glutamicibacter soli]
gene2068	1298.5057	3044.7183	1957.2627	105.5152	99.0585	75.4489	WP_047119417.1	MULTISPECIES: peptide-methionine (R)-S-oxide reductase MsrB [Glutamicibacter]
gene2069	2531.6235	1600.3726	2248.1448	138.5261	30.3008	28.3422	ALD64273.1	hypothetical protein AFL94_10475 [Arthrobacter sp. LS16]
gene207	83.8928	25.3477	37.4569	48.573	30.0271	37.7245	WP_113607565.1	hypothetical protein [Glutamicibacter soli]
gene2070	1743.5381	892.8615	1861.3647	443.9196	378.553	385.0535	ALD64274.1	short-chain dehydrogenase [Arthrobacter sp. LS16]
gene2071	408.4459	231.4534	462.3508	91.2519	81.4253	86.6138	WP_047119420.1	low specificity L-threonine aldolase [Glutamicibacter soli]
gene2072	336.9837	83.2055	169.5322	210.5747	106.2304	99.5777	WP_245353890.1	DUF3000 domain-containing protein [Glutamicibacter protophormiae]
gene2073	237.2005	192.0917	365.3197	70.1836	55.5156	54.9691	WP_047119422.1	HRDC domain-containing protein [Glutamicibacter soli]
gene2074	151.9055	74.142	168.9685	98.8632	171.4449	121.0496	RKS22602.1	acetyl-CoA acyltransferase [Arthrobacter sp. AG1021]
gene2075	122.4938	56.1287	106.4732	103.4266	185.9001	138.1667	ALQ30461.1	3-hydroxyacyl-CoA dehydrogenase [Arthrobacter sp. YC-RL1]
gene2076	611.209	67.1411	207.1304	231.3258	247.8824	254.9021	WP_047119424.1	dihydrofolate reductase family protein [Glutamicibacter soli]
gene2077	621.8714	333.8658	368.4102	338.908	283.9652	294.2527	WP_053798350.1	Rieske (2Fe-2S) protein [Glutamicibacter soli]
gene2078	72.9846	28.5302	59.7862	52.354	70.2737	67.2022	ALD65698.1	aldo/keto reductase [Arthrobacter sp. LS16]
gene2079	71.9286	33.2604	74.703	179.6446	261.0067	244.7121	WP_053798351.1	argininosuccinate synthase [Glutamicibacter soli]
gene208	10.5763	11.9825	8.0493	21.3349	27.3777	29.6948	WP_047118154.1	Lrp/AsnC family transcriptional regulator [Glutamicibacter soli]
gene2080	23.8555	8.3599	5.1044	17.2117	2.2662	14.1191	ALQ30457.1	hypothetical protein ATC04_07695 [Arthrobacter sp. YC-RL1]
gene2081	36.3512	14.6725	64.0659	50.428	23.6279	56.2168	WP_047119429.1	hypothetical protein [Glutamicibacter soli]
gene2082	86.7948	49.8129	70.0303	85.7902	56.4038	75.6329	ALQ30455.1	hypothetical protein ATC04_07685 [Arthrobacter sp. YC-RL1]
gene2083	271.9983	144.9132	152.9777	189.214	185.3446	203.586	WP_047119431.1	hypothetical protein [Glutamicibacter soli]
gene2084	120.0374	62.2768	102.5755	90.4053	82.2843	93.4244	WP_047119432.1	DUF402 domain-containing protein [Glutamicibacter soli]
gene2085	402.0183	345.637	462.4807	128.9461	120.3967	146.9638	RKS22591.1	1-deoxy-D-xylulose-5-phosphate synthase [Arthrobacter sp. AG1021]
gene2086	1299.2382	1619.5544	2254.4821	26.2444	21.5406	29.8263	RKS22590.1	cholesterol oxidase [Arthrobacter sp. AG1021]
gene2087	1444.6445	1778.7045	2375.9587	23.9564	24.3931	34.4329	WP_146955826.1	hypothetical protein [Glutamicibacter soli]
gene2088	1984.2842	2297.0501	3356.6511	26.5562	23.6145	35.8612	WP_244910783.1	alpha/beta fold hydrolase [Glutamicibacter soli]
gene2089	1276.6894	2012.756	2506.5062	48.9237	34.2637	47.2916	WP_161446993.1	acetoacetate decarboxylase family protein [Glutamicibacter soli]
gene209	50.8754	58.3432	71.4111	19.3543	38.4987	35.7297	WP_113607566.1	kynureninase [Glutamicibacter soli]
gene2090	1149.8988	1732.7866	1977.9311	38.5214	31.4767	40.5269	WP_053798359.1	hypothetical protein [Glutamicibacter soli]
gene2091	759.4798	762.6933	1182.4316	33.1694	28.5257	33.5329	WP_161446992.1	hypothetical protein [Glutamicibacter soli]
gene2092	536.4512	787.1343	895.9326	27.5426	26.0147	36.3467	NAZ14644.1	patatin-like phospholipase family protein [Glutamicibacter soli]
gene2093	15.7841	12.7709	30.1322	22.6442	13.0888	15.65	WP_161446990.1	aminoglycoside phosphotransferase family protein [Glutamicibacter soli]
gene2094	491.0932	268.006	879.1891	526.0981	553.7487	578.0754	WP_047119440.1	aconitate hydratase AcnA [Glutamicibacter soli]
gene2095	17.3655	11.9992	27.8244	45.9371	39.5946	45.3027	KLI89567.1	SAM-dependent methyltransferase [Arthrobacter sp. YC-RL1]
gene2096	29.8914	15.3143	33.9372	36.9702	47.6498	48.4071	WP_181728012.1	APC family permease [Glutamicibacter soli]
gene2097	268.0063	68.6601	78.1792	163.3316	151.4017	154.7274	ALQ30443.1	potassium transporter TrkA [Arthrobacter sp. YC-RL1]
gene2098	61.6652	19.824	59.567	110.0905	102.6639	122.228	WP_047119441.1	TrkA family potassium uptake protein [Glutamicibacter soli]
gene2099	89.7007	61.9285	148.3678	176.8233	174.401	203.7183	RKS22577.1	uncharacterized protein DUF3159 [Arthrobacter sp. AG1021]
gene21	0	0	0	0	0	2.012	WP_047120584.1	hypothetical protein [Glutamicibacter soli]
gene210	17.6019	8.1842	27.6139	9.3226	11.5528	10.9447	ALQ32054.1	amino acid permease [Arthrobacter sp. YC-RL1]
gene2100	26.3068	2.9465	33.1093	36.8466	47.1472	46.2522	WP_047119442.1	hypothetical protein [Glutamicibacter soli]
gene2101	87.2926	31.7612	72.3372	103.5471	137.9183	129.9346	WP_047119443.1	DUF3710 domain-containing protein [Glutamicibacter soli]
gene2102	121.016	43.6257	62.219	74.6565	89.5724	97.1056	WP_047119444.1	dUTP diphosphatase [Glutamicibacter soli]
gene2103	373.0293	138.351	242.4609	184.0468	244.456	184.8437	WP_161446985.1	DUF3093 domain-containing protein [Glutamicibacter soli]
gene2104	216.7089	326.0364	272.0667	52.7576	16.1684	36.8263	WP_047119446.1	DUF4193 family protein [Glutamicibacter soli]
gene2105	377.5432	98.9287	152.0438	196.792	122.8081	112.072	WP_052772401.1	septation protein SepH [Glutamicibacter soli]
gene2106	43.7615	35.5958	65.1178	48.3494	46.3117	59.4676	RKS22570.1	putative AlkP superfamily pyrophosphatase or phosphodiesterase [Arthrobacter sp. AG1021]
gene2107	427.1262	348.086	450.0055	566.1537	537.0062	607.1695	WP_047119447.1	DUF5998 family protein [Glutamicibacter soli]
gene2108	147.1675	187.5599	192.0555	143.5805	157.283	172.0311	RKS22568.1	acyl-CoA synthetase (NDP forming) [Arthrobacter sp. AG1021]
gene2109	26.4195	15.8232	24.7084	29.4416	39.8008	38.6045	ALQ30433.1	DNA topoisomerase IV [Arthrobacter sp. YC-RL1]
gene211	34.953	51.3537	10.7324	51.3619	28.2608	27.0126	WP_053797205.1	hypothetical protein [Glutamicibacter soli]
gene2110	21.4379	24.3433	142.5349	44.1525	48.0606	57.954	ALQ30432.1	hypothetical protein ATC04_07545 [Arthrobacter sp. YC-RL1]
gene2111	37.1531	60.1448	370.4746	104.8611	139.2722	170.3628	WP_047119451.1	cytochrome d ubiquinol oxidase subunit II [Glutamicibacter soli]
gene2112	53.6749	55.8196	341.28	129.409	130.1342	148.5095	ALQ30430.1	cytochrome BD ubiquinol oxidase subunit I [Arthrobacter sp. YC-RL1]
gene2113	3876.1871	7534.3968	3818.6697	6793.2846	5703.1445	10022.4911	GGL75500.1	transcriptional regulator BlaI [Glutamicibacter protophormiae]
gene2114	120.0093	287.1313	182.4648	197.8041	29.4183	40.0316	WP_113606446.1	M56 family metallopeptidase [Glutamicibacter soli]
gene2115	69.9069	72.3586	101.3912	110.676	97.6546	106.0454	WP_047119454.1	DNA topoisomerase IV subunit B [Glutamicibacter soli]
gene2116	1558.6378	3022.9389	2019.5201	1490.4794	1803.704	1732.4524	ALD64310.1	RNA polymerase sigma factor [Arthrobacter sp. LS16]
gene2117	13.7194	32.1068	24.2732	5.4427	1.8486	2.1331	WP_113606448.1	DUF4192 domain-containing protein [Glutamicibacter soli]
gene2118	27.31	98.3794	53.1936	25.9358	18.3581	24.5751	WP_052772402.1	MFS transporter [Glutamicibacter soli]
gene2119	161.2538	240.5232	106.2334	118.501	76.4282	95.0122	ALD64312.1	hypothetical protein AFL94_10730 [Arthrobacter sp. LS16]
gene212	50.4433	67.9344	37.4326	116.0478	98.4644	94.8351	RKS17423.1	thymidine kinase [Arthrobacter sp. AG1021]
gene2120	89.4377	43.2006	103.7263	96.3631	155.5764	145.3743	WP_113606449.1	leucyl aminopeptidase [Glutamicibacter soli]
gene2121	635.0523	167.1214	407.964	441.2986	760.2332	651.913	WP_047119460.1	dihydrolipoyl dehydrogenase [Glutamicibacter soli]
gene2122	302.7164	138.4324	425.4757	520.4158	602.8131	581.6638	WP_113606450.1	2-oxoglutarate dehydrogenase, E2 component, dihydrolipoamide succinyltransferase [Glutamicibacter soli]
gene2123	153.0087	94.9559	112.3922	240.7588	358.4774	657.9146	WP_047119462.1	hypothetical protein [Glutamicibacter soli]
gene2124	4.2989	3.5088	3.6818	3.2002	5.0795	4.5684	RBM04178.1	hypothetical protein C1H84_02515 [Glutamicibacter soli]
gene2125	228.8372	51.7645	80.433	146.1157	117.9005	105.7741	WP_047119464.1	lipoyl(octanoyl) transferase LipB [Glutamicibacter soli]
gene2126	67.2	23.0012	60.3066	64.5066	77.1299	61.3321	WP_053798379.1	lipoyl synthase [Glutamicibacter soli]
gene2127	533.6346	603.9611	328.1406	603.5737	645.7995	516.1238	WP_047119467.1	DUF4191 domain-containing protein [Glutamicibacter soli]
gene2128	231.4815	331.0963	461.8638	280.91	146.2189	343.4013	ALD64321.1	RDD domain-containing protein [Arthrobacter sp. LS16]
gene2129	380.533	301.3375	268.44	1115.855	918.007	1073.5157	WP_047119469.1	type I glutamate--ammonia ligase [Glutamicibacter soli]
gene213	184.1632	132.5337	228.0798	364.9029	266.599	283.4829	WP_047118149.1	TetR family transcriptional regulator [Glutamicibacter soli]
gene2130	59.6386	24.1955	43.4359	62.6789	58.1775	105.4218	WP_113606453.1	hypothetical protein [Glutamicibacter soli]
gene2131	261.0323	41.7573	25.4268	106.0222	210.7165	198.3229	WP_047119471.1	nucleoside deaminase [Glutamicibacter soli]
gene2132	21.2297	42.7948	40.0098	130.0098	95.7508	133.7438	WP_113606559.1	DUF1990 family protein [Glutamicibacter soli]
gene2133	25.5676	19.1704	42.4837	70.0039	73.6942	84.9111	WP_113606454.1	bifunctional [glutamine synthetase] adenylyltransferase/[glutamine synthetase]-adenylyl-L-tyrosine phosphorylase [Glutamicibacter soli]
gene2134	161.4018	32.5331	72.8348	155.03	197.2636	183.6149	WP_053798385.1	type I glutamate--ammonia ligase [Glutamicibacter soli]
gene2135	56.6204	53.2626	48.7384	44.8682	80.962	68.9009	WP_053798386.1	3-methyl-2-oxobutanoate hydroxymethyltransferase [Glutamicibacter soli]
gene2136	64.5712	10.8932	45.7804	7.4558	47.3154	34.0737	WP_047119475.1	hypothetical protein [Glutamicibacter soli]
gene2137	179.1638	213.5524	267.9442	106.7289	125.3525	142.5791	WP_047119476.1	type I methionyl aminopeptidase [Glutamicibacter soli]
gene2138	1402.7051	1392.9695	587.5996	1121.7702	1199.1777	859.2794	MBP2400094.1	transcriptional repressor NrdR [Glutamicibacter protophormiae]
gene2139	173.9998	223.0748	233.8298	226.7182	236.9344	275.796	ALD64331.1	histidinol dehydrogenase [Arthrobacter sp. LS16]
gene214	1.5189	0.494	1.6522	5.9184	5.943	6.578	WP_052772216.1	gamma-glutamyl-gamma-aminobutyrate hydrolase family protein [Glutamicibacter soli]
gene2140	78.1995	71.3099	64.7466	72.8959	97.9431	100.2783	ALD65708.1	DNA polymerase III subunit alpha [Arthrobacter sp. LS16]
gene2141	32.1293	23.1702	40.1016	64.7182	69.5083	65.0724	WP_231735934.1	RluA family pseudouridine synthase [Glutamicibacter soli]
gene2142	81.2394	62.9083	75.5741	148.4261	175.5539	151.8784	WP_053798390.1	signal peptidase II [Glutamicibacter soli]
gene2143	810.5963	211.3586	432.3332	1033.3936	2140.6322	1479.9229	WP_113606456.1	DivIVA domain-containing protein [Glutamicibacter soli]
gene2144	325.0633	132.6638	42.9296	385.2142	211.956	196.5398	WP_047119481.1	YggT family protein [Glutamicibacter soli]
gene2145	527.9181	75.9607	195.4832	288.6192	338.2658	261.7938	WP_047119482.1	cell division protein SepF [Glutamicibacter soli]
gene2146	50.1543	22.9083	48.915	75.69	93.2987	67.5955	WP_113606457.1	polyphenol oxidase family protein [Glutamicibacter soli]
gene2147	503.5276	135.6982	338.8236	572.6116	639.2215	565.6099	WP_113606458.1	cell division protein FtsZ [Glutamicibacter soli]
gene2148	50.7606	60.4524	83.0014	186.4481	192.5118	166.2816	ALQ30396.1	hypothetical protein ATC04_07355 [Arthrobacter sp. YC-RL1]
gene2149	57.2671	42.4963	69.727	86.9599	124.8977	128.3707	WP_047119486.1	UDP-N-acetylmuramate--L-alanine ligase [Glutamicibacter soli]
gene215	2.2643	1.28	1.6946	2.1666	1.3939	2.0874	RKS17420.1	ammonium transporter [Arthrobacter sp. AG1021]
gene2150	28.764	20.2688	43.2869	45.0411	48.3782	41.4501	ALQ30394.1	UDP-N-acetylglucosamine--N-acetylmuramyl-(pentapeptide) pyrophosphoryl-undecaprenol N-acetylglucosamine transferase [Arthrobacter sp. YC-RL1]
gene2151	62.5954	37.7718	74.0758	83.1963	82.7365	87.476	ALD64341.1	cell division protein FtsW [Arthrobacter sp. LS16]
gene2152	49.1803	47.4136	104.9684	128.143	140.4251	139.0462	WP_047119489.1	UDP-N-acetylmuramoyl-L-alanine--D-glutamate ligase [Glutamicibacter soli]
gene2153	69.051	64.4432	115.2895	168.2355	203.957	218.1306	WP_047119490.1	phospho-N-acetylmuramoyl-pentapeptide-transferase [Glutamicibacter soli]
gene2154	109.9952	80.1136	121.9719	135.8539	122.1096	121.7387	ALQ30391.1	UDP-N-acetylmuramoyl-tripeptide--D-alanyl-D-alanine ligase [Arthrobacter sp. YC-RL1]
gene2155	33.1844	50.4227	74.0121	95.317	85.7343	88.4986	ALQ30390.1	UDP-N-acetylmuramoylalanyl-D-glutamate--2,6-diaminopimelate ligase [Arthrobacter sp. YC-RL1]
gene2156	90.1118	114.3574	126.4349	191.1595	199.4112	172.5711	WP_052772582.1	penicillin-binding protein 2 [Glutamicibacter soli]
gene2157	242.674	420.6841	244.86	577.2286	641.336	430.2588	RBM04207.1	hypothetical protein C1H84_02680 [Glutamicibacter soli]
gene2158	192.7827	583.2417	155.6512	679.1612	420.7497	323.5776	WP_047119494.1	16S rRNA (cytosine(1402)-N(4))-methyltransferase RsmH [Glutamicibacter soli]
gene2159	395.3434	970.1243	441.2573	1559.0843	1101.2636	968.299	WP_047119495.1	MULTISPECIES: division/cell wall cluster transcriptional repressor MraZ [Glutamicibacter]
gene216	0	0	0	3.9174	1.8767	0	WP_047118147.1	P-II family nitrogen regulator [Glutamicibacter soli]
gene2160	9770.0602	15219.6604	15450.1382	4804.5544	4244.1131	4835.8622	WP_047119496.1	DUF3040 domain-containing protein [Glutamicibacter soli]
gene2161	55.9529	56.756	58.5277	125.4017	57.088	61.0481	WP_113606463.1	DNA polymerase IV [Glutamicibacter soli]
gene2162	43.587	22.614	31.3002	42.4695	49.7358	50.4379	WP_113606464.1	polyprenyl synthetase family protein [Glutamicibacter soli]
gene2163	87.2428	106.5114	57.0769	286.0689	602.8035	698.3378	WP_047119498.1	Rv2175c family DNA-binding protein [Glutamicibacter soli]
gene2164	309.6498	35.1458	68.1275	822.3271	1933.5908	1743.8885	WP_052772406.1	lytic transglycosylase domain-containing protein [Glutamicibacter soli]
gene2165	38.0366	16.3196	51.5942	48.5427	49.2583	53.015	WP_047119499.1	PAS domain-containing sensor histidine kinase [Glutamicibacter soli]
gene2166	170.6057	62.7204	154.1591	88.2679	106.6797	118.6866	RKS22509.1	glutamate dehydrogenase [Arthrobacter sp. AG1021]
gene2167	46.5641	61.5429	50.2746	19.5263	24.7603	30.8553	WP_047119500.1	hypothetical protein [Glutamicibacter soli]
gene2168	123.5372	133.3126	99.6581	34.3874	46.3674	59.0817	ALD64354.1	hypothetical protein AFL94_10975 [Arthrobacter sp. LS16]
gene2169	87.5483	33.7969	25.0138	26.4147	34.384	37.4678	ALD64355.1	hypothetical protein AFL94_10980 [Arthrobacter sp. LS16]
gene2170	68.8016	219.3698	91.6063	10.9272	0	0.7698	ALQ30377.1	hypothetical protein ATC04_07245 [Arthrobacter sp. YC-RL1]
gene2171	59.6142	200.7463	46.3679	6.3035	1.3885	0.9767	WP_047119503.1	Rv3235 family protein [Glutamicibacter soli]
gene2172	254.2328	277.0079	255.6136	188.1858	239.0933	212.709	WP_053798409.1	preprotein translocase subunit SecA [Glutamicibacter soli]
gene2173	115.7787	27.0111	140.5539	146.4691	128.1355	158.6145	ALQ30374.1	hypothetical protein ATC04_07230 [Arthrobacter sp. YC-RL1]
gene2174	2379.2287	1392.6679	2934.4678	1521.8614	1654.5253	1562.6047	WP_047119506.1	ribosome-associated translation inhibitor RaiA [Glutamicibacter soli]
gene2175	8.5033	1.3317	20.3633	11.1965	3.3926	4.3654	WP_047119507.1	phosphoribosyltransferase family protein [Glutamicibacter soli]
gene2176	24.7767	23.1513	56.1211	89.6232	93.1038	112.55	WP_047119508.1	LpqB family beta-propeller domain-containing protein [Glutamicibacter soli]
gene2177	53.3564	38.3446	69.652	85.1628	100.7761	99.591	WP_053798411.1	MtrAB system histidine kinase MtrB [Glutamicibacter soli]
gene2178	328.5925	121.8558	220.9693	313.2923	305.5326	253.5928	WP_047119509.1	MtrAB system response regulator MtrA [Glutamicibacter soli]
gene2179	22.8677	52.4154	32.0124	38.7191	29.4336	38.2519	ALQ30368.1	hypothetical protein ATC04_07200 [Arthrobacter sp. YC-RL1]
gene2180	227.1948	201.8596	129.2624	315.0313	226.3582	315.317	WP_047119511.1	chorismate mutase [Glutamicibacter soli]
gene2181	42.0977	54.4535	38.1723	164.5623	162.0762	183.5011	ALD64366.1	peptide ABC transporter ATPase [Arthrobacter sp. LS16]
gene2182	39.3344	50.2535	47.2888	142.5186	166.8006	180.8359	WP_047119513.1	ABC transporter permease [Glutamicibacter soli]
gene2183	36.7677	37.3404	38.7527	94.2516	130.418	147.9392	WP_113606472.1	ABC transporter permease [Glutamicibacter soli]
gene2184	151.5064	91.8192	109.6733	172.5085	257.8964	234.9737	RKS22492.1	peptide/nickel transport system substrate-binding protein [Arthrobacter sp. AG1021]
gene2185	93.0945	20.4248	54.812	33.7062	15.5696	13.6405	WP_047119516.1	MULTISPECIES: hypothetical protein [Glutamicibacter]
gene2186	206.5056	145.4659	92.2818	59.8875	53.5367	70.631	WP_047119517.1	hypothetical protein [Glutamicibacter soli]
gene2187	107.5028	289.1123	103.462	7.1	4.1038	4.4614	ALQ30360.1	luciferase [Arthrobacter sp. YC-RL1]
gene2188	218.9332	54.0771	48.0783	45.5968	80.3323	113.9211	WP_052772410.1	SRPBCC domain-containing protein [Glutamicibacter soli]
gene2189	82.1061	129.8292	117.6834	39.012	10.8065	17.7017	RKS22488.1	nitrite reductase (NO-forming) [Arthrobacter sp. AG1021]
gene219	0.5475	5.6783	3.1136	0	0	1.7791	ALQ32047.1	ornithine cyclodeaminase [Arthrobacter sp. YC-RL1]
gene2190	147.466	214.0195	187.4376	111.155	27.4903	64.994	WP_113606476.1	hypothetical protein [Glutamicibacter soli]
gene2191	218.1326	393.0006	334.993	817.2564	150.5769	206.643	ALQ30356.1	hypothetical protein ATC04_07140 [Arthrobacter sp. YC-RL1]
gene2192	43.2224	135.802	48.6702	216.9778	141.9463	217.2156	RKS22485.1	uncharacterized protein (DUF2249 family) [Arthrobacter sp. AG1021]
gene2193	289.9052	586.1714	347.7196	116.167	124.7453	141.548	WP_113606479.1	tRNA 2-thiouridine(34) synthase MnmA [Glutamicibacter soli]
gene2194	328.1133	305.2138	200.5359	111.9011	97.6156	110.5709	WP_047119522.1	cysteine desulfurase family protein [Glutamicibacter soli]
gene2195	68.7517	29.185	53.0224	97.4694	82.784	92.8995	ALD64378.1	hypothetical protein AFL94_11115 [Arthrobacter sp. LS16]
gene2196	114.948	27.0182	82.0853	44.7581	45.3446	42.4858	WP_053798425.1	dihydropteroate synthase [Glutamicibacter soli]
gene2197	45.2407	4.4737	24.2342	19.0794	21.1109	22.7619	WP_053798426.1	dihydrofolate reductase family protein [Glutamicibacter soli]
gene2198	10.8405	3.8636	13.2064	14.0891	9.2421	13.119	WP_161446925.1	diacylglycerol kinase family protein [Glutamicibacter soli]
gene2199	45.9855	60.2126	37.1787	32.4518	32.719	31.7229	ALQ30349.1	hypothetical protein ATC04_07100 [Arthrobacter sp. YC-RL1]
gene22	73.6998	79.2473	53.7026	91.3764	89.0646	113.9899	WP_047120585.1	aminodeoxychorismate/anthranilate synthase component II [Glutamicibacter soli]
gene220	7.1746	8.7677	22.6251	16.1252	12.256	15.7802	WP_146956063.1	hypothetical protein [Glutamicibacter soli]
gene2200	129.501	172.825	142.6081	110.5397	76.0687	86.8179	WP_047119526.1	tRNA (cytidine(34)-2'-O)-methyltransferase [Glutamicibacter soli]
gene2201	633.1305	834.8109	745.5507	810.5044	622.1	626.0741	WP_113606482.1	anti-sigma factor [Glutamicibacter soli]
gene2202	130.5857	165.4962	202.7867	140.247	177.5556	157.2454	WP_047119528.1	PIG-L family deacetylase [Glutamicibacter soli]
gene2203	178.8602	183.9895	222.6529	98.2143	133.6861	144.3612	WP_047119529.1	electron transfer flavoprotein subunit alpha/FixB family protein [Glutamicibacter soli]
gene2204	408.2768	409.3298	469.6574	166.5558	232.4362	195.8853	WP_113606484.1	electron transfer flavoprotein subunit beta/FixA family protein [Glutamicibacter soli]
gene2205	1218.289	1788.4102	1977.9345	176.2638	157.6226	146.5263	WP_047119530.1	trypsin-like peptidase domain-containing protein [Glutamicibacter soli]
gene2206	307.093	270.6154	222.6059	180.6972	269.6162	227.403	WP_272926228.1	TPM domain-containing protein [Glutamicibacter soli]
gene2207	310.6373	388.343	252.9323	448.3622	808.0003	630.0964	WP_047119532.1	PspA/IM30 family protein [Glutamicibacter soli]
gene2208	133.863	125.8238	141.7747	201.7004	257.8483	235.3489	RKS22469.1	hypothetical protein DFO58_0497 [Arthrobacter sp. AG1021]
gene2209	204.6834	231.8492	179.3662	175.4044	181.211	162.7373	NAZ14522.1	signal protein PDZ [Glutamicibacter soli]
gene221	20.6296	19.233	22.7103	20.595	15.2392	23.1556	RKS17416.1	N-carbamoyl-L-amino-acid hydrolase [Arthrobacter sp. AG1021]
gene2210	647.1525	761.5845	478.8886	617.8159	522.0336	536.1252	WP_047119534.1	zinc-dependent metalloprotease [Glutamicibacter soli]
gene2211	8.8354	15.6652	21.3735	19.1766	11.1588	13.8005	WP_113606486.1	M48 family metallopeptidase [Glutamicibacter soli]
gene2212	25.8063	23.8999	44.5305	19.7144	26.4489	27.5165	ALD64391.1	ATP-dependent DNA helicase [Arthrobacter sp. LS16]
gene2213	76.8251	29.9201	46.3746	34.5285	29.4015	28.4385	ALD65718.1	hypothetical protein AFL94_11220 [Arthrobacter sp. LS16]
gene2214	105.0363	13.9673	40.8008	58.2223	54.0224	46.0439	ALQ32325.1	aminoglycoside phosphotransferase [Arthrobacter sp. YC-RL1]
gene2215	56.7409	80.3069	101.4869	78.3465	52.731	67.4504	ALQ30333.1	DNA helicase UvrD [Arthrobacter sp. YC-RL1]
gene2216	47.1537	62.0051	99.1678	66.7211	40.371	51.9966	WP_244910790.1	ATP-dependent DNA helicase [Glutamicibacter soli]
gene2217	35.0236	30.6741	57.9824	16.3765	50.9514	39.3402	WP_047119539.1	MGMT family protein [Glutamicibacter soli]
gene2218	90.3238	8.6756	26.8513	54.1987	45.9895	34.6375	WP_047119540.1	3'-5' exonuclease [Glutamicibacter soli]
gene2219	91.3239	309.8077	122.6791	283.9283	252.85	285.3866	RKS22458.1	D-methionine transport system ATP-binding protein [Arthrobacter sp. AG1021]
gene222	21.0188	20.5316	20.3257	27.2949	14.0251	18.5964	RKS17415.1	monomeric sarcosine oxidase [Arthrobacter sp. AG1021]
gene2220	85.5869	239.4097	123.3663	209.0998	409.2826	354.5696	WP_047119542.1	ABC transporter permease [Glutamicibacter soli]
gene2221	148.5366	226.7399	174.7008	349.7919	417.1567	378.7833	WP_047119543.1	MetQ/NlpA family ABC transporter substrate-binding protein [Glutamicibacter soli]
gene2222	5.4047	4.2118	10.9994	12.1325	7.2988	10.3748	WP_202605346.1	amino acid permease [Glutamicibacter soli]
gene2224	75.0096	57.2914	127.3665	107.0429	107.4638	109.8851	RKS22454.1	glutamate-1-semialdehyde 2,1-aminomutase [Arthrobacter sp. AG1021]
gene2225	58.3654	51.6222	77.253	63.8916	68.1092	65.7415	WP_047119546.1	porphobilinogen synthase [Glutamicibacter soli]
gene2226	32.3708	43.4954	145.5632	55.4533	47.7971	45.3977	WP_053798442.1	uroporphyrinogen-III synthase [Glutamicibacter soli]
gene2227	101.0945	111.0771	247.9409	104.2055	109.1943	124.9615	WP_047119548.1	hydroxymethylbilane synthase [Glutamicibacter soli]
gene2228	172.441	213.613	328.0452	164.8344	183.9124	183.5365	WP_231735929.1	ferrochelatase [Glutamicibacter soli]
gene2229	294.2729	186.0482	351.1162	146.5916	164.4197	155.2187	RKS22449.1	chlorite dismutase [Arthrobacter sp. AG1021]
gene223	197.1806	334.3012	260.2788	475.1633	152.1225	251.0878	WP_120991567.1	LysR family transcriptional regulator [Glutamicibacter soli]
gene2230	216.0354	122.3551	291.4373	67.3453	79.7008	82.1789	RBM04276.1	protoporphyrinogen oxidase [Glutamicibacter soli]
gene2231	197.4678	108.9687	275.6411	96.5413	107.8865	101.5698	WP_047119549.1	uroporphyrinogen decarboxylase [Glutamicibacter soli]
gene2232	163.1782	58.7456	88.9042	56.9439	70.0705	70.9615	ALQ30320.1	glutamyl-tRNA reductase [Arthrobacter sp. YC-RL1]
gene2233	180.755	82.7741	113.9992	68.1781	69.1825	70.908	WP_053798444.1	TetR/AcrR family transcriptional regulator [Glutamicibacter soli]
gene2234	81.5697	9.9854	98.4857	44.1863	37.929	110.1146	WP_053798445.1	DUF3107 domain-containing protein [Glutamicibacter soli]
gene2235	144.0743	56.9478	125.998	54.7783	52.9175	63.8564	WP_146955839.1	RNB domain-containing ribonuclease [Glutamicibacter soli]
gene2236	178.298	106.1258	198.8938	265.1151	236.9865	262.1579	RKS22442.1	superfamily II DNA/RNA helicase [Arthrobacter sp. AG1021]
gene2237	37.8386	34.6542	78.7293	77.5894	56.4554	64.1421	RKS22441.1	site-specific DNA-methyltransferase (adenine-specific) [Arthrobacter sp. AG1021]
gene2238	117.7756	84.7796	120.3767	147.7038	123.071	147.9456	WP_113606492.1	PHP domain-containing protein [Glutamicibacter soli]
gene2239	231.8049	136.7382	202.1649	89.9602	112.0536	100.1309	ALQ30314.1	Xaa-Pro aminopeptidase [Arthrobacter sp. YC-RL1]
gene224	67.4011	108.6363	45.6809	52.6925	7.1125	13.1032	ALD62798.1	TetR family transcriptional regulator [Arthrobacter sp. LS16]
gene2240	765.2013	621.3435	728.6508	188.5824	206.2148	205.4288	WP_181728016.1	ECF transporter S component [Glutamicibacter soli]
gene2241	216.3835	99.845	135.8184	127.8797	114.6421	110.7297	WP_047119557.1	CBS domain-containing protein [Glutamicibacter soli]
gene2242	62.3393	24.2439	68.8001	30.604	51.922	46.7267	WP_113606494.1	DUF1003 domain-containing protein [Glutamicibacter soli]
gene2243	34.9031	35.2191	44.3099	60.4965	61.2464	63.8373	RKS22435.1	ATP-binding protein involved in chromosome partitioning [Arthrobacter sp. AG1021]
gene2244	549.2768	791.3464	815.0985	495.3524	399.4303	495.6786	WP_047119560.1	sec-independent translocase [Glutamicibacter soli]
gene2245	1124.1488	2137.9402	1024.1255	637.5203	716.2829	638.2044	NAZ14488.1	RNA polymerase sigma factor SigE [Glutamicibacter soli]
gene2246	192.6266	186.762	199.3095	84.2228	100.9964	102.4731	RBM04289.1	methyltransferase [Glutamicibacter soli]
gene2247	7.7895	17.9738	48.8325	25.6809	32.3369	71.2573	WP_082123932.1	DUF3117 domain-containing protein [Glutamicibacter soli]
gene2248	136.3169	101.7385	193.7797	179.1246	73.9129	103.2812	WP_161446900.1	DivIVA domain-containing protein [Glutamicibacter soli]
gene2249	766.9946	851.156	775.1485	1053.7815	704.2721	764.4079	ALD64418.1	DNA-binding protein [Arthrobacter sp. LS16]
gene225	47.1162	83.5612	64.0592	26.5855	8.1251	11.3915	RKS17412.1	DME family drug/metabolite transporter [Arthrobacter sp. AG1021]
gene2250	97.3004	67.9575	105.6771	210.7578	265.1094	295.5901	WP_181728028.1	amino acid ABC transporter ATP-binding protein [Glutamicibacter soli]
gene2251	476.5914	141.9703	276.7438	437.5134	581.4786	603.1368	WP_047119565.1	glutamate ABC transporter substrate-binding protein [Glutamicibacter soli]
gene2252	155.7907	74.4521	118.0774	215.6401	231.0131	253.1787	WP_202605341.1	amino acid ABC transporter permease [Glutamicibacter soli]
gene2253	158.3023	90.1148	155.6468	248.7263	269.864	306.8422	WP_053798457.1	amino acid ABC transporter permease [Glutamicibacter soli]
gene2254	159.4468	241.8129	202.3979	120.6422	143.9778	151.4519	WP_113606500.1	succinyl-diaminopimelate desuccinylase [Glutamicibacter soli]
gene2255	100.5531	85.8876	97.1188	37.7461	45.5079	50.9116	WP_047119569.1	2,3,4,5-tetrahydropyridine-2,6-dicarboxylate N-succinyltransferase [Glutamicibacter soli]
gene2256	527.0919	863.3843	839.428	192.3919	151.5807	189.0963	WP_047119570.1	hypothetical protein [Glutamicibacter soli]
gene2257	441.3262	126.0167	310.8979	362.57	574.6533	486.4397	WP_047119571.1	citrate synthase [Glutamicibacter soli]
gene2258	176.6494	117.7851	112.0305	156.2075	180.8915	178.8583	WP_053798459.1	succinyldiaminopimelate transaminase [Glutamicibacter soli]
gene2259	107.7854	95.6053	102.3157	74.7769	110.9461	130.9378	WP_141367358.1	ferredoxin family protein [Glutamicibacter uratoxydans]
gene226	95.5988	11.3058	28.8478	24.6609	29.3625	27.8306	WP_113607569.1	MerR family transcriptional regulator [Glutamicibacter soli]
gene2260	40.5266	4.7299	18.4661	46.8504	22.3458	14.3712	WP_047119574.1	hypothetical protein [Glutamicibacter soli]
gene2261	18.0195	16.3571	23.6115	7.3997	8.0647	8.4967	ALD64430.1	hypothetical protein AFL94_11450 [Arthrobacter sp. LS16]
gene2262	732.1869	133.4819	278.5714	119.495	51.475	81.8383	WP_053798461.1	helix-turn-helix domain-containing protein [Glutamicibacter soli]
gene2263	126.4029	207.1557	301.9151	317.3705	145.4834	251.0875	WP_113606502.1	hypothetical protein [Glutamicibacter soli]
gene2264	326.3782	639.4691	355.5818	302.549	300.1065	331.5876	WP_047119578.1	translational GTPase TypA [Glutamicibacter soli]
gene2265	54.3979	41.9134	59.5217	305.0176	221.2939	258.0043	RKS22413.1	putative acetyltransferase [Arthrobacter sp. AG1021]
gene2266	15.1442	3.1351	20.004	178.5886	170.5205	212.9522	WP_113606504.1	ThiF family adenylyltransferase [Glutamicibacter soli]
gene2267	14.2212	4.7626	24.3078	135.1553	143.2133	178.758	WP_082123933.1	thiazole synthase [Glutamicibacter soli]
gene2268	0	0	0	15.6168	17.1583	20.8558	WP_231735927.1	sulfur carrier protein ThiS [Glutamicibacter soli]
gene2269	12.459	9.1705	15.9372	52.2755	49.7373	56.7818	WP_244910791.1	glycine oxidase ThiO [Glutamicibacter soli]
gene227	575.4313	51.7889	96.4016	33.2189	43.7604	34.2103	WP_113607570.1	hypothetical protein [Glutamicibacter soli]
gene2270	1338.4677	12.8384	1711.8198	195.1752	148.3692	329.7397	ALQ30287.1	hypothetical protein ATC04_06730 [Arthrobacter sp. YC-RL1]
gene2271	627.3861	450.378	546.8337	210.875	138.949	191.8674	WP_047119582.1	OsmC family protein [Glutamicibacter soli]
gene2272	586.6972	1544.7294	649.6842	534.3612	380.9997	614.9357	WP_047119583.1	GNAT family N-acetyltransferase [Glutamicibacter soli]
gene2273	48.4909	42.5923	37.8414	86.1297	64.4008	57.1551	WP_181728018.1	alpha/beta hydrolase [Glutamicibacter soli]
gene2274	134.3239	160.2356	161.2975	173.8374	260.0695	217.6523	ALQ30284.1	hypothetical protein ATC04_06710 [Arthrobacter sp. YC-RL1]
gene2275	143.6974	51.9709	41.5375	34.0381	68.1106	94.7151	WP_113606568.1	DinB family protein [Glutamicibacter soli]
gene2276	57.5752	105.8789	91.5045	131.2936	115.9453	165.5192	WP_113606507.1	tellurite resistance/C4-dicarboxylate transporter family protein [Glutamicibacter soli]
gene2278	15.324	13.8311	13.3369	16.1559	12.0004	15.4471	RKS22397.1	hypothetical protein DFO58_0425 [Arthrobacter sp. AG1021]
gene2279	42.5321	60.8796	52.9253	89.3853	74.4336	93.1523	WP_161449803.1	condensation domain-containing protein [Glutamicibacter soli]
gene228	161.992	53.3481	130.0819	210.1479	196.9098	221.7969	WP_047118139.1	adenylosuccinate synthase [Glutamicibacter soli]
gene2280	67.7669	99.0258	90.3677	48.2043	52.6235	55.3774	WP_188946553.1	alpha/beta hydrolase [Glutamicibacter protophormiae]
gene2281	37.675	11.0743	12.5469	18.4459	15.4046	16.7466	WP_204675109.1	alpha/beta hydrolase [Glutamicibacter protophormiae]
gene2282	82.5076	98.428	101.9579	74.4747	77.7172	176.522	WP_161449800.1	MULTISPECIES: DUF4287 domain-containing protein [Glutamicibacter]
gene2283	27.8533	18.1215	48.6478	26.6076	21.7929	22.3535	WP_113606513.1	MBL fold metallo-hydrolase [Glutamicibacter soli]
gene2284	151.4665	72.6336	160.5972	90.2455	64.7077	84.6616	WP_244910792.1	GNAT family protein [Glutamicibacter soli]
gene2285	0	0	6.6304	1.8706	0	0.3245	WP_113606514.1	GNAT family N-acetyltransferase [Glutamicibacter soli]
gene2286	73.8557	48.8901	82.6895	106.7759	78.6209	94.4354	RBM04411.1	hypothetical protein C1H84_03365 [Glutamicibacter soli]
gene2287	0	0	0	8.5603	0	4.1916	WP_146955841.1	hypothetical protein [Glutamicibacter soli]
gene2288	151.749	32.6796	49.2428	28.8911	26.6908	37.8066	WP_113606515.1	FABP family protein [Glutamicibacter soli]
gene2289	132.7296	0	50.735	46.948	34.3167	32.0086	RKS22386.1	YtoQ family protein [Arthrobacter sp. AG1021]
gene229	175.6427	214.1005	271.4998	141.236	28.008	32.578	ALD62801.1	sodium:solute symporter [Arthrobacter sp. LS16]
gene2290	21.1508	10.5925	28.9781	25.4282	13.1701	15.4356	WP_239463997.1	RluA family pseudouridine synthase [Glutamicibacter protophormiae]
gene2291	43.664	2.7233	102.4458	48.4885	40.8369	41.3572	WP_113606517.1	hypothetical protein [Glutamicibacter soli]
gene2292	46.6896	2.7185	97.7052	21.5401	22.6292	31.0363	WP_161449812.1	endonuclease/exonuclease/phosphatase family protein [Glutamicibacter soli]
gene2293	253.0867	9.631	226.9503	27.9862	29.1955	34.5591	WP_237562418.1	glycosyltransferase family 2 protein [Glutamicibacter soli]
gene2294	89.9732	11.1805	122.9568	58.3693	32.6884	42.4613	WP_113606519.1	MULTISPECIES: MSMEG_4193 family putative phosphomutase [Glutamicibacter]
gene2295	202.2981	139.8526	153.5864	144.9806	136.209	146.7469	WP_113606520.1	DUF3090 domain-containing protein [Glutamicibacter soli]
gene2296	75.9578	68.657	74.8253	69.0705	75.403	78.6925	RKS22379.1	putative repeat protein (TIGR03843 family) [Arthrobacter sp. AG1021]
gene2297	21.3574	7.4883	17.5543	16.6895	14.6718	14.5539	ALQ30261.1	hypothetical protein ATC04_06560 [Arthrobacter sp. YC-RL1]
gene2298	38.0612	8.0304	17.0724	8.9438	11.6231	10.4166	ALD64460.1	2'-5' RNA ligase [Arthrobacter sp. LS16]
gene2299	51.5794	49.4279	58.1339	22.5491	5.0045	14.6706	ALQ30259.1	protein phosphatase [Arthrobacter sp. YC-RL1]
gene23	54.8558	63.0119	106.4633	83.9652	95.5728	97.1362	ALD62635.1	hypothetical protein AFL94_00120 [Arthrobacter sp. LS16]
gene230	107.6709	15.2465	13.8457	32.3852	44.5368	46.2681	WP_113607572.1	thiamine pyrophosphate-binding protein [Glutamicibacter soli]
gene2300	95.3952	14.6346	19.3963	36.3455	52.0133	46.7986	WP_188948850.1	FAD-dependent oxidoreductase [Glutamicibacter protophormiae]
gene2306	220.2679	197.5837	146.021	131.3253	123.6829	130.3026	WP_053798493.1	redox-regulated ATPase YchF [Glutamicibacter soli]
gene2307	386.9293	211.1823	208.6642	132.171	105.6762	134.7741	WP_047119610.1	4-hydroxy-3-methylbut-2-enyl diphosphate reductase [Glutamicibacter soli]
gene2308	62.6017	15.6913	42.7769	34.6021	37.7906	43.4725	RKS22370.1	exodeoxyribonuclease VII large subunit [Arthrobacter sp. AG1021]
gene2309	43.0474	0	0	36.3202	36.0325	36.1123	WP_047119612.1	exodeoxyribonuclease VII small subunit [Glutamicibacter soli]
gene231	20.5083	28.6987	17.5376	21.6985	23.1163	19.3375	ALQ32037.1	hypothetical protein ATC04_16820 [Arthrobacter sp. YC-RL1]
gene2310	55.6029	26.6279	34.0692	69.8465	48.0434	62.8741	WP_053798495.1	MepB family protein [Glutamicibacter soli]
gene2311	239.6726	42.4786	97.5808	215.7887	194.7278	180.808	RKS22367.1	PPK2 family polyphosphate:nucleotide phosphotransferase [Arthrobacter sp. AG1021]
gene2312	7.7895	0	0	8.5603	4.6196	8.3832	ALQ30250.1	hypothetical protein ATC04_06500 [Arthrobacter sp. YC-RL1]
gene2313	14.737	17.9738	0	2.8186	5.111	11.5269	ALQ30250.1	hypothetical protein ATC04_06500 [Arthrobacter sp. YC-RL1]
gene2314	71.1005	23.4779	58.286	93.9782	109.3991	105.1831	WP_047119614.1	pyridoxal phosphate-dependent aminotransferase [Glutamicibacter soli]
gene2315	80.8627	30.8248	82.8719	52.4564	31.7146	37.494	WP_113606530.1	glycine betaine ABC transporter substrate-binding protein [Glutamicibacter soli]
gene2316	340.9317	91.8767	141.5174	152.1983	194.757	188.7784	WP_053798499.1	NUDIX domain-containing protein [Glutamicibacter soli]
gene2317	484.4438	379.0749	141.9104	231.9255	223.1308	171.2374	WP_053798500.1	Lrp/AsnC family transcriptional regulator [Glutamicibacter soli]
gene2318	327.9696	47.6635	200.9814	196.818	141.9035	110.7183	ALD64472.1	hypothetical protein AFL94_11735 [Arthrobacter sp. LS16]
gene2319	123.8403	56.5612	88.905	65.2245	62.8478	66.5781	WP_047119619.1	GNAT family protein [Glutamicibacter soli]
gene232	7.9172	14.4817	11.7523	16.889	15.3931	15.8647	RKS17405.1	hypothetical protein DFO58_3024 [Arthrobacter sp. AG1021]
gene2320	94.1589	23.5562	100.721	43.0576	37.0566	42.0129	ALQ30243.1	hypothetical protein ATC04_06465 [Arthrobacter sp. YC-RL1]
gene2321	4.5975	3.6916	25.9963	3.1156	4.0332	7.02	RKS22358.1	Flp pilus assembly protein CpaB [Arthrobacter sp. AG1021]
gene2322	21.1047	3.2187	21.556	41.0067	26.8899	23.2151	WP_047119620.1	hypothetical protein [Glutamicibacter soli]
gene2323	56.5401	25.8361	68.1206	83.1264	75.8443	77.37	ALD64476.1	DNA helicase [Arthrobacter sp. LS16]
gene2324	330.4232	323.5689	259.7709	308.8949	294.4235	283.8875	WP_047119622.1	glutamine-hydrolyzing GMP synthase [Glutamicibacter soli]
gene2325	74.8406	55.9562	100.0914	49.3864	32.4883	43.5477	WP_113606534.1	DUF3817 domain-containing protein [Glutamicibacter soli]
gene2326	229.2827	64.0138	151.929	93.3831	57.9185	56.1055	RBM04354.1	hypothetical protein C1H84_03545 [Glutamicibacter soli]
gene2327	237.0638	140.2806	178.2812	268.9876	295.305	299.2302	WP_047119625.1	GuaB3 family IMP dehydrogenase-related protein [Glutamicibacter soli]
gene2328	94.2393	59.6441	61.5347	78.0274	74.4035	76.51	WP_047119626.1	DUF4872 domain-containing protein [Glutamicibacter soli]
gene2329	0.4318	0.1098	0.5689	0.1422	0	0	RKS19368.1	uncharacterized protein DUF222 [Arthrobacter sp. AG1021]
gene233	165.1531	449.345	95.462	313.6744	335.5971	378.8904	ALD62805.1	hypothetical protein AFL94_01210 [Arthrobacter sp. LS16]
gene2330	64.3719	14.1898	56.842	102.1265	76.0687	97.3977	ALQ30233.1	hypothetical protein ATC04_06415 [Arthrobacter sp. YC-RL1]
gene2331	56.8202	74.0758	66.0429	10.9433	11.1815	14.6839	ALQ30232.1	hypothetical protein ATC04_06410 [Arthrobacter sp. YC-RL1]
gene2332	733.0634	1092.8477	671.5911	94.9532	138.9311	139.4245	WP_047119630.1	IMP dehydrogenase [Glutamicibacter soli]
gene2333	20.5949	9.2239	24.1194	29.4591	30.2474	28.2027	ALQ30230.1	hypothetical protein ATC04_06400 [Arthrobacter sp. YC-RL1]
gene2334	20.4475	17.2825	7.4082	35.1717	45.0407	34.107	ALQ30229.1	hypothetical protein ATC04_06395 [Arthrobacter sp. YC-RL1]
gene2335	8.0992	3.9631	2.6625	8.8242	9.8158	8.6246	RKS22344.1	hypothetical protein DFO58_0370 [Arthrobacter sp. AG1021]
gene2336	522.5317	503.2029	388.5709	436.4453	491.5579	463.8414	WP_047119634.1	chaperonin GroEL [Glutamicibacter soli]
gene2337	332.0539	89.869	167.4731	190.039	204.8908	189.088	WP_013349608.1	MULTISPECIES: co-chaperone GroES [Glutamicibacter]
gene2338	48.5995	22.4224	22.1528	19.7625	15.997	15.072	ALD64489.1	gamma-aminobutyrate permease [Arthrobacter sp. LS16]
gene2339	49.8938	6.913	23.5287	25.6041	50.7887	48.1333	ALD64490.1	hypothetical protein AFL94_11840 [Arthrobacter sp. LS16]
gene234	428.6591	619.7862	216.0331	336.8384	358.6641	409.2901	WP_047118133.1	MULTISPECIES: SRPBCC family protein [Glutamicibacter]
gene2340	44.4759	29.7625	43.2143	41.3291	42.4303	36.9847	ALD64491.1	SAM-dependent methyltransferase [Arthrobacter sp. LS16]
gene2341	98.4675	102.1111	75.4375	147.9339	213.2687	179.2634	WP_047119638.1	glutamate--cysteine ligase [Glutamicibacter soli]
gene2342	23.9799	65.7915	53.4063	49.9169	55.1375	71.0902	WP_047119639.1	tRNA (adenosine(37)-N6)-threonylcarbamoyltransferase complex transferase subunit TsaD [Glutamicibacter soli]
gene2343	29.5353	37.687	31.2361	35.3592	26.4068	50.2993	ALQ30220.1	ribosomal-protein-alanine acetyltransferase [Arthrobacter sp. YC-RL1]
gene2344	111.0945	158.4886	126.5888	128.0349	129.314	170.0368	ALQ30219.1	hypothetical protein ATC04_06345 [Arthrobacter sp. YC-RL1]
gene2345	99.218	100.4747	91.4105	135.0489	86.745	115.6471	ALD64496.1	alanine racemase [Arthrobacter sp. LS16]
gene2346	142.885	91.4422	126.6696	103.4112	78.6686	91.2595	RKS22334.1	alanine racemase [Arthrobacter sp. AG1021]
gene2347	138.7511	56.917	64.1348	149.5537	307.675	298.2864	WP_047119643.1	large conductance mechanosensitive channel protein MscL [Glutamicibacter soli]
gene2348	20.1385	4.2529	9.3909	15.512	22.7873	16.2986	WP_082124065.1	type I pantothenate kinase [Glutamicibacter soli]
gene2349	242.2956	119.623	123.7457	117.2151	143.5998	138.8522	ALD64498.1	glutamine amidotransferase [Arthrobacter sp. LS16]
gene235	124.4466	84.0652	97.702	44.5927	27.1348	36.3095	WP_047118132.1	polysaccharide deacetylase family protein [Glutamicibacter soli]
gene2350	29.9897	16.6424	34.2462	39.7844	27.2974	52.9466	ALQ30214.1	DNA-binding protein [Arthrobacter sp. YC-RL1]
gene2351	131.9403	45.3018	65.1476	70.2705	87.5079	91.0085	WP_053798519.1	NAD(P)H-hydrate dehydratase [Glutamicibacter soli]
gene2352	34.9272	13.4304	50.5616	58.5256	52.4758	72.1305	ALD64501.1	hypothetical protein AFL94_11905 [Arthrobacter sp. LS16]
gene2353	503.954	2.7332	124.9053	27.0926	21.1427	24.6322	WP_113607429.1	glycosyltransferase [Glutamicibacter soli]
gene2354	151.6998	8.3797	98.6552	47.7415	53.4487	67.6538	ALQ30210.1	hypothetical protein ATC04_06295 [Arthrobacter sp. YC-RL1]
gene2355	589.5083	8.3284	130.9126	32.4036	44.2619	54.7457	RBM00449.1	glycosyl transferase [Glutamicibacter soli]
gene2356	161.9887	46.47	125.3648	81.0072	69.1194	66.0005	NAZ16538.1	nucleotide sugar dehydrogenase [Glutamicibacter soli]
gene2357	154.2474	164.1065	225.2601	241.9033	241.0898	252.8498	WP_053798524.1	phosphoglucosamine mutase [Glutamicibacter soli]
gene2358	603.689	996.8546	918.763	3620.1934	3526.325	3208.104	WP_047119652.1	MULTISPECIES: 30S ribosomal protein S9 [Glutamicibacter]
gene2359	1092.0667	1892.6005	694.1533	3174.5102	5141.069	3940.2791	WP_047119653.1	50S ribosomal protein L13 [Glutamicibacter soli]
gene236	121.187	163.995	138.3002	50.3667	47.2891	59.8224	RKS17401.1	putative MFS family arabinose efflux permease [Arthrobacter sp. AG1021]
gene2360	137.5033	64.0284	101.1287	66.576	58.8437	57.8198	RKS22320.1	tRNA pseudouridine(38-40) synthase [Arthrobacter sp. AG1021]
gene2361	131.4484	0	26.4356	84.0467	122.4406	69.8601	ALD64507.1	hypothetical protein AFL94_11950 [Arthrobacter sp. LS16]
gene2362	744.6126	1245.1952	1419.0579	3036.7715	3222.5518	2884.4557	WP_047119655.1	50S ribosomal protein L17 [Glutamicibacter soli]
gene2363	788.1529	1307.7942	1114.1383	2668.246	3190.1296	2800.4081	WP_047119656.1	DNA-directed RNA polymerase subunit alpha [Glutamicibacter soli]
gene2364	5010.9681	7980.8662	4617.9735	11329.2044	10676.317	8824.3853	WP_022874114.1	MULTISPECIES: 30S ribosomal protein S11 [Micrococcaceae]
gene2365	4698.923	5522.8584	3554.0575	7207.8538	5485.5156	5122.7847	WP_047119657.1	MULTISPECIES: 30S ribosomal protein S13 [Glutamicibacter]
gene2367	592.6022	559.1849	799.8611	1281.4035	949.8327	984.2346	WP_047119658.1	MULTISPECIES: translation initiation factor IF-1 [Glutamicibacter]
gene2368	66.8072	94.6401	147.8316	155.649	167.234	196.7488	WP_047119659.1	type I methionyl aminopeptidase [Glutamicibacter soli]
gene2369	148.0852	153.3429	249.7882	438.0867	498.5529	493.7506	WP_047119660.1	adenylate kinase [Glutamicibacter soli]
gene237	86.0949	53.9214	141.4068	19.2607	2.5023	16.4243	WP_188949598.1	HPr family phosphocarrier protein [Glutamicibacter protophormiae]
gene2370	142.3491	186.9949	174.486	285.4261	422.8985	384.5176	WP_047119661.1	preprotein translocase subunit SecY [Glutamicibacter soli]
gene2371	1637.5518	3199.3196	2720.6288	4614.4125	3963.7436	3954.3736	WP_047119662.1	MULTISPECIES: 50S ribosomal protein L15 [Glutamicibacter]
gene2372	125.6201	87.3013	247.3333	596.5245	285.9581	547.1952	WP_047119663.1	MULTISPECIES: 50S ribosomal protein L30 [Glutamicibacter]
gene2373	2010.046	5164.9686	3588.9644	6460.8133	7096.8077	6970.6394	ALD64518.1	30S ribosomal protein S5 [Arthrobacter sp. LS16]
gene2374	758.8206	1527.6772	1655.1711	2664.7755	1789.0481	2889.1409	WP_047119665.1	50S ribosomal protein L18 [Glutamicibacter soli]
gene2375	565.7753	1510.3109	918.8596	2236.2556	1788.6335	1950.446	WP_047119666.1	50S ribosomal protein L6 [Glutamicibacter soli]
gene2376	362.9911	712.9607	577.2134	1278.006	1132.9917	1825.8969	MBP2400359.1	small subunit ribosomal protein S8 [Glutamicibacter protophormiae]
gene2377	1320.0018	3143.4398	1866.5408	4083.5948	4513.2034	4363.4438	WP_047119668.1	50S ribosomal protein L5 [Glutamicibacter soli]
gene2378	1624.2011	3975.7083	1698.4043	6463.3163	5535.995	4214.2672	WP_047119669.1	MULTISPECIES: 50S ribosomal protein L24 [Glutamicibacter]
gene2379	12173.5815	29610.6336	9954.399	42119.7617	48925.8151	23895.1766	WP_022874126.1	MULTISPECIES: 50S ribosomal protein L14 [Glutamicibacter]
gene238	206.9204	201.5579	320.7257	7.8465	17.6814	9.1686	ALD62809.1	phosphoenolpyruvate-protein phosphotransferase [Arthrobacter sp. LS16]
gene2380	106.9147	15.3233	89.0209	85.3647	68.6382	60.1931	ALQ30186.1	hypothetical protein ATC04_06170 [Arthrobacter sp. YC-RL1]
gene2381	23.4295	4.085	13.1716	33.1338	92.0831	51.6965	WP_047119671.1	VOC family protein [Glutamicibacter soli]
gene2382	30.8853	15.6589	8.0038	13.5616	29.9216	29.012	ALD64527.1	AraC family transcriptional regulator [Arthrobacter sp. LS16]
gene2383	144.3355	177.2416	222.7018	112.7456	143.8508	184.2695	ALD65742.1	endoribonuclease L-PSP [Arthrobacter sp. LS16]
gene2384	304.9193	346.3244	743.502	2259.6807	2214.3083	4081.6776	WP_047119673.1	MULTISPECIES: 30S ribosomal protein S17 [Glutamicibacter]
gene2385	132.6326	18.4347	186.2331	626.5232	353.9671	502.3858	WP_047119674.1	50S ribosomal protein L29 [Glutamicibacter soli]
gene2386	517.6342	593.8179	1011.9402	3034.8735	2351.6822	2466.975	WP_047119675.1	50S ribosomal protein L16 [Glutamicibacter soli]
gene2387	956.6298	1232.7633	1902.0855	4311.6943	4366.1173	4038.8732	WP_058254899.1	30S ribosomal protein S3 [Arthrobacter sp. NIO-1057]
gene2388	729.5477	1326.3424	1548.6871	4864.2041	3932.6353	5071.0936	WP_047119677.1	MULTISPECIES: 50S ribosomal protein L22 [Glutamicibacter]
gene2389	233.1736	350.4891	362.0014	2459.8675	1629.1868	3164.578	WP_022874134.1	MULTISPECIES: 30S ribosomal protein S19 [Micrococcaceae]
gene239	324.2811	363.5422	511.7398	6.0761	23.2366	7.6102	WP_047118129.1	fructose-specific PTS transporter subunit EIIC [Glutamicibacter soli]
gene2390	794.4001	1522.0815	1493.9686	3837.2961	3854.7191	3724.2914	WP_047119678.1	50S ribosomal protein L2 [Glutamicibacter soli]
gene2391	87.3826	58.5193	198.8179	494.9164	247.1462	626.9446	WP_047119679.1	50S ribosomal protein L23 [Glutamicibacter soli]
gene2392	895.5267	1689.5372	1708.5193	4034.2129	4386.9901	5199.2902	WP_047119680.1	MULTISPECIES: 50S ribosomal protein L4 [Glutamicibacter]
gene2393	1903.0269	3196.2104	2844.4167	7274.5365	8215.6972	7187.8615	WP_047119681.1	50S ribosomal protein L3 [Glutamicibacter soli]
gene2394	7885.9315	12050.6156	7474.3586	24997.9907	14905.6786	11063.8987	WP_013349689.1	MULTISPECIES: 30S ribosomal protein S10 [Micrococcaceae]
gene2395	12.1278	13.1393	30.4062	8.3666	6.3421	8.7091	RKS22285.1	hypothetical protein DFO58_0311 [Arthrobacter sp. AG1021]
gene2396	2908.5357	5135.0115	3941.4937	8013.5303	13289.2659	10768.801	WP_113607438.1	MULTISPECIES: elongation factor Tu [Glutamicibacter]
gene2397	1464.9359	4156.5889	2687.0252	4754.7134	5411.7704	5154.8721	WP_047119683.1	elongation factor G [Glutamicibacter soli]
gene2398	1920.0104	5475.4729	3155.0282	6586.5829	5775.8983	6674.256	WP_047119684.1	30S ribosomal protein S7 [Glutamicibacter soli]
gene2399	5740.5113	32278.7882	6049.2476	22588.5237	28770.1959	20741.7876	WP_047119685.1	MULTISPECIES: 30S ribosomal protein S12 [Micrococcaceae]
gene24	130.4334	133.8626	224.7417	159.3827	143.6599	135.5289	WP_047120587.1	protein kinase [Glutamicibacter soli]
gene240	209.4237	265.6531	342.2506	2.4154	9.0409	2.9053	WP_047118128.1	1-phosphofructokinase family hexose kinase [Glutamicibacter soli]
gene2400	17.0378	45.3394	51.1276	21.7177	7.5814	10.6602	WP_053798531.1	phospholipase D-like domain-containing protein [Glutamicibacter soli]
gene2401	836.048	1353.7689	1282.5226	1433.676	1572.1087	1693.2687	WP_047119686.1	DNA-directed RNA polymerase subunit beta' [Glutamicibacter soli]
gene2402	1875.451	3406.8507	2434.7501	1577.5478	1693.8735	1716.6582	WP_053799447.1	DNA-directed RNA polymerase subunit beta [Glutamicibacter soli]
gene2403	188.6679	26.0378	42.0629	127.9319	223.9077	142.5095	ALD64545.1	acyltransferase [Arthrobacter sp. LS16]
gene2404	1494.0574	1355.4013	2116.074	6623.8039	5660.6244	8840.5599	WP_047119688.1	50S ribosomal protein L7/L12 [Glutamicibacter soli]
gene2405	1710.2451	1458.9767	2340.7596	8760.5937	8427.4244	6053.6679	WP_047119689.1	50S ribosomal protein L10 [Glutamicibacter soli]
gene2406	707.3108	685.5124	695.6509	1528.2456	2177.6775	1905.8893	WP_047119690.1	50S ribosomal protein L1 [Glutamicibacter soli]
gene2407	1224.5241	1128.0109	893.3868	2480.4614	3168.7428	2179.0004	WP_047119691.1	50S ribosomal protein L11 [Glutamicibacter soli]
gene2408	356.1828	277.1702	119.8007	363.794	497.255	362.259	NAZ16591.1	transcription termination/antitermination protein NusG [Glutamicibacter soli]
gene2409	68.4083	233.1736	30.7768	363.2019	345.3117	246.3375	WP_047119693.1	preprotein translocase subunit SecE [Glutamicibacter soli]
gene241	287.2589	631.5424	461.4742	4.3413	23.8765	7.1379	ALQ32028.1	D-beta-D-heptose 1-phosphate adenosyltransferase [Arthrobacter sp. YC-RL1]
gene2410	102.3865	81.7928	100.1101	128.9107	195.3282	189.9778	WP_047119694.1	pyridoxal phosphate-dependent aminotransferase [Glutamicibacter soli]
gene2411	135.4602	78.7429	125.4076	134.8106	106.4978	123.9557	WP_113607441.1	response regulator transcription factor [Glutamicibacter soli]
gene2412	134.8385	80.2325	225.8044	153.9283	85.7943	106.3529	WP_113607442.1	ATP-binding protein [Glutamicibacter soli]
gene2413	747.4296	922.0081	924.6616	752.8418	302.4048	368.7393	WP_113607443.1	PspC domain-containing protein [Glutamicibacter soli]
gene2414	117.8957	23.6497	110.7964	43.727	13.9661	51.4969	WP_047119698.1	hypothetical protein [Glutamicibacter soli]
gene2415	106.843	85.139	233.9035	156.1679	37.1764	56.4333	WP_047119699.1	PspC domain-containing protein [Glutamicibacter soli]
gene2416	135.57	120.3655	133.5479	188.2125	209.0653	233.3468	WP_053798537.1	6-phosphofructokinase [Glutamicibacter soli]
gene2417	196.0666	164.4533	267.0324	235.1385	248.9347	264.5164	RKS22262.1	hypothetical protein DFO58_0287 [Arthrobacter sp. AG1021]
gene2418	288.9472	128.2676	203.1007	268.914	284.2104	274.8497	WP_047119701.1	FABP family protein [Glutamicibacter soli]
gene2419	0	0	19.0256	0	10.9189	2.7944	RKS22260.1	hypothetical protein DFO58_0285 [Arthrobacter sp. AG1021]
gene242	9.9795	3.4664	11.1857	8.5297	4.4592	5.4173	WP_113607576.1	polysaccharide deacetylase family protein [Glutamicibacter soli]
gene2420	122.693	94.8272	100.9533	168.7171	165.7964	157.7839	RBM00509.1	hypothetical protein C1H84_11200 [Glutamicibacter soli]
gene2421	43.9482	15.1162	23.1208	49.9079	54.6405	56.6185	ALD64561.1	transcriptional regulator [Arthrobacter sp. LS16]
gene2422	240.2427	179.625	148.3389	199.5231	270.2986	239.748	WP_161449300.1	mycothiol synthase [Glutamicibacter soli]
gene2423	155.314	106.7345	170.8287	218.4419	305.43	337.904	WP_047119705.1	RNA degradosome polyphosphate kinase [Glutamicibacter soli]
gene2424	87.7747	86.2259	113.1154	226.3096	197.0684	264.8431	RKS22255.1	8-oxo-dGTP diphosphatase [Arthrobacter sp. AG1021]
gene2425	250.947	101.1026	155.8483	191.8803	201.5379	268.5208	WP_047119706.1	GNAT family N-acetyltransferase [Glutamicibacter soli]
gene2426	238.9795	138.8792	152.1785	177.7809	130.8407	150.4285	WP_053798542.1	thymidylate synthase [Glutamicibacter soli]
gene2427	53.0531	40.9676	63.199	59.5331	43.3327	42.6719	ALD64566.1	dihydrofolate reductase [Arthrobacter sp. LS16]
gene2428	3.5873	0	6.3419	3.3018	12.3188	5.2947	WP_047119709.1	NF038396 family protein [Glutamicibacter soli]
gene2429	327.9621	353.6199	392.9494	282.2508	344.9769	355.7437	WP_161449304.1	aspartate-semialdehyde dehydrogenase [Glutamicibacter soli]
gene243	12.0928	11.4474	10.0017	29.2538	34.4998	38.935	ALD62813.1	iron ABC transporter permease [Arthrobacter sp. LS16]
gene2430	32.9655	51.8842	76.778	89.9602	61.77	79.6606	WP_204675253.1	GNAT family protein [Glutamicibacter protophormiae]
gene2431	26.7904	49.5792	60.0357	86.8432	66.3477	80.4726	ALD64569.1	UDP-N-acetylenolpyruvoylglucosamine reductase [Arthrobacter sp. LS16]
gene2432	29.1748	50.59	52.933	83.745	67.9986	92.0732	WP_244910886.1	MFS transporter [Glutamicibacter soli]
gene2433	52.6679	50.7955	69.7607	67.979	90.9232	98.6787	ALQ30139.1	acyl dehydratase [Arthrobacter sp. YC-RL1]
gene2434	83.8873	63.6572	54.8603	93.7597	86.5646	79.3611	WP_047119713.1	MaoC family dehydratase N-terminal domain-containing protein [Glutamicibacter soli]
gene2435	169.475	40.441	151.1481	140.932	105.0949	148.802	ALD64573.1	hypothetical protein AFL94_12315 [Arthrobacter sp. LS16]
gene2436	10.7619	0	28.2814	8.0626	17.1583	3.945	WP_047119715.1	DUF4190 domain-containing protein [Glutamicibacter soli]
gene2437	605.09	54.0471	137.7211	245.4796	256.6292	250.7146	WP_161449308.1	hypothetical protein [Glutamicibacter soli]
gene2438	13.4397	13.3759	11.727	18.4085	25.9556	18.541	ALQ30134.1	hypothetical protein ATC04_05880 [Arthrobacter sp. YC-RL1]
gene2439	138.9973	179.738	169.3131	71.2856	73.0818	59.3826	WP_047119717.1	GTP pyrophosphokinase family protein [Glutamicibacter soli]
gene244	13.5474	13.2091	12.9724	20.516	17.5793	23.6846	WP_052772215.1	iron chelate uptake ABC transporter family permease subunit [Glutamicibacter soli]
gene245	106.1403	239.2994	97.9375	219.3673	193.6796	195.5487	ALQ32025.1	ABC transporter substrate-binding protein [Arthrobacter sp. YC-RL1]
gene2455	303.6332	734.1343	382.1471	292.928	218.2456	226.1694	WP_113607452.1	DEAD/DEAH box helicase [Glutamicibacter soli]
gene2456	106.0242	20.8998	27.2977	50.5594	63.6575	72.9752	WP_047119762.1	hypothetical protein [Glutamicibacter soli]
gene2457	238.459	646.8759	333.3474	958.6341	1046.09	1126.5018	WP_053798553.1	cystathionine gamma-synthase [Glutamicibacter soli]
gene2458	181.011	687.0875	245.0925	478.9785	547.4771	540.0683	WP_113607453.1	cystathionine beta-synthase [Glutamicibacter soli]
gene2459	40.9598	16.6622	15.9297	57.4864	49.6086	46.4704	ALD64581.1	hypothetical protein AFL94_12375 [Arthrobacter sp. LS16]
gene246	15.6429	19.9709	9.233	225.1803	242.7366	321.8573	WP_047118123.1	CoA-binding protein [Glutamicibacter soli]
gene2460	1004.0263	256.7686	668.2339	807.5965	950.2696	1363.1742	WP_047119766.1	thioredoxin [Glutamicibacter soli]
gene2461	1318.0957	148.7995	513.6923	239.8834	365.5098	303.9181	WP_047119767.1	YajQ family cyclic di-GMP-binding protein [Glutamicibacter soli]
gene2462	455.4799	409.7174	351.5397	150.9487	168.3837	173.8914	WP_047119768.1	zinc metalloprotease HtpX [Glutamicibacter soli]
gene2463	23.248	18.2569	19.6811	36.7397	55.0324	54.8527	WP_113607454.1	EamA family transporter RarD [Glutamicibacter soli]
gene2464	39.2619	35.8437	40.9782	18.7146	25.0597	24.9829	WP_053798557.1	4-aminobutyrate--2-oxoglutarate transaminase [Glutamicibacter soli]
gene2465	0	0	0	4.6226	0	0	WP_113607455.1	methionine/alanine import family NSS transporter small subunit [Glutamicibacter soli]
gene2466	84.2006	107.4721	97.2802	179.1922	292.2045	281.8221	WP_047119771.1	sodium-dependent transporter [Glutamicibacter soli]
gene2467	21.2115	14.03	20.4685	20.3752	21.3534	23.4087	WP_244910887.1	PucR family transcriptional regulator [Glutamicibacter soli]
gene2468	200.2434	74.7225	154.2078	176.2647	195.905	174.8499	WP_113607457.1	hypothetical protein [Glutamicibacter soli]
gene2469	32.3121	27.1547	71.1559	53.5163	51.1781	52.9748	WP_113607458.1	HIT family protein [Glutamicibacter soli]
gene247	17.6152	80.648	28.5176	214.4214	292.2602	248.3361	WP_047118122.1	O-acetylhomoserine aminocarboxypropyltransferase/cysteine synthase [Glutamicibacter soli]
gene2470	153.4526	112.2408	103.8525	158.1037	136.2386	123.5995	WP_047119775.1	polyprenyl synthetase family protein [Glutamicibacter soli]
gene2471	104.3288	52.9081	76.7524	51.4943	51.2416	45.5675	WP_052772449.1	isochorismate synthase [Glutamicibacter soli]
gene2472	208.7891	106.0227	117.3828	286.2028	302.7479	247.1005	WP_047119776.1	ABC transporter substrate-binding protein [Glutamicibacter soli]
gene2473	59.4384	23.9338	54.7859	65.7419	93.6327	101.192	WP_047119777.1	amino acid ABC transporter permease [Glutamicibacter soli]
gene2474	75.333	36.44	83.2641	136.5491	171.4382	182.8227	ALQ30068.1	ABC transporter [Arthrobacter sp. YC-RL1]
gene2475	12.2984	8.2622	8.5157	16.244	14.3898	17.5884	RBM00545.1	2-succinyl-5-enolpyruvyl-6-hydroxy-3-cyclohexene-1-carboxylic-acid synthase [Glutamicibacter soli]
gene2476	11.7237	13.4292	23.0417	2.5912	1.7071	1.2703	WP_060616998.1	PhoX family phosphatase [Glutamicibacter soli]
gene2477	12.284	2.0678	17.1945	5.9621	7.6365	5.1645	WP_047119779.1	o-succinylbenzoate synthase [Glutamicibacter soli]
gene248	190.3438	213.2745	224.7602	324.1017	302.6933	294.4027	ALQ32022.1	hypothetical protein ATC04_16735 [Arthrobacter sp. YC-RL1]
gene2480	170.7782	197.965	229.6757	97.6338	77.0516	92.7123	WP_113607462.1	dihydrolipoamide acetyltransferase family protein [Glutamicibacter soli]
gene2481	205.8861	220.7258	271.1675	88.4354	93.6128	108.7897	WP_047119782.1	alpha-ketoacid dehydrogenase subunit beta [Glutamicibacter soli]
gene2482	194.3778	235.6664	251.8625	62.2822	50.316	64.7392	ALD64600.1	pyruvate dehydrogenase [Arthrobacter sp. LS16]
gene2483	201.9678	444.8061	164.2962	861.6948	477.2729	640.3859	WP_047119784.1	Lrp/AsnC family transcriptional regulator [Glutamicibacter soli]
gene2484	441.3392	1526.3395	796.4139	314.4413	165.4429	174.4603	WP_047119785.1	enoyl-CoA hydratase/isomerase family protein [Glutamicibacter soli]
gene2485	376.7133	1109.5388	623.8175	253.8457	121.299	121.0829	WP_047119786.1	phenylacetate-CoA oxygenase/reductase subunit PaaK [Glutamicibacter soli]
gene2486	281.4284	1216.0399	563.1042	350.8798	126.7351	131.7794	WP_047119787.1	phenylacetate-CoA oxygenase subunit PaaJ [Glutamicibacter soli]
gene2487	540.3919	1439.5032	986.2911	366.4731	189.7218	172.6505	WP_047119788.1	phenylacetate-CoA oxygenase subunit PaaC [Glutamicibacter soli]
gene2488	107.6186	245.4958	258.8488	141.8288	38.4347	53.2012	WP_047119789.1	1,2-phenylacetyl-CoA epoxidase subunit B [Glutamicibacter soli]
gene2489	1332.0397	2448.3972	1413.9702	622.8097	174.0755	170.0627	WP_047119790.1	1,2-phenylacetyl-CoA epoxidase subunit A [Glutamicibacter soli]
gene249	138.5155	286.4574	168.6301	108.0274	80.3484	81.916	ALQ32021.1	RNA polymerase subunit sigma [Arthrobacter sp. YC-RL1]
gene2490	902.7516	3847.6166	1372.7252	15.3404	13.2323	6.986	RKS22205.1	putative oxidoreductase [Arthrobacter sp. AG1021]
gene2491	71.4409	24.7208	143.2519	189.9686	167.6151	205.0649	MBP2400462.1	polar amino acid transport system ATP-binding protein [Glutamicibacter protophormiae]
gene2492	64.1957	19.291	84.8965	117.4252	128.1356	153.1594	ALD65751.1	glutamine ABC transporter permease [Arthrobacter sp. LS16]
gene2493	42.8359	25.8752	42.2812	18.435	27.9241	26.5383	ALQ30053.1	protease 2 [Arthrobacter sp. YC-RL1]
gene2494	14.5704	12.1775	19.9892	14.4107	19.1092	18.9668	WP_113607465.1	bifunctional GNAT family N-acetyltransferase/GrpB family protein [Glutamicibacter soli]
gene2495	446.7182	574.7871	156.9818	445.9035	62.7594	105.4422	WP_047119792.1	hydroxyphenylacetyl-CoA thioesterase PaaI [Glutamicibacter soli]
gene2496	101.5194	111.6479	143.45	92.1384	24.325	34.4475	WP_053798573.1	AMP-binding protein [Glutamicibacter soli]
gene2497	111.7041	351.9186	170.0973	207.4101	215.0896	238.967	WP_047119794.1	TetR/AcrR family transcriptional regulator [Glutamicibacter soli]
gene2498	76.4129	66.5466	78.5654	49.1436	81.3372	74.6611	ALQ30048.1	hypothetical protein ATC04_05400 [Arthrobacter sp. YC-RL1]
gene2499	257.6354	539.5469	421.6457	119.657	29.2353	30.9889	WP_161449331.1	phenylacetic acid degradation bifunctional protein PaaZ [Glutamicibacter soli]
gene25	122.2136	189.6336	243.8297	179.0373	151.6674	140.7836	WP_047120588.1	penicillin-binding protein 2 [Glutamicibacter soli]
gene250	57.0258	85.7042	65.1944	25.2108	21.3685	25.7769	ALQ32020.1	cysteine methyltransferase [Arthrobacter sp. YC-RL1]
gene2500	97.6096	238.2573	102.3662	25.2797	12.0108	17.7284	ALQ30046.1	thioesterase [Arthrobacter sp. YC-RL1]
gene2501	520.1565	996.262	558.0854	1350.6571	1547.6828	2021.1166	WP_047119798.1	hypothetical protein [Glutamicibacter soli]
gene2502	233.2533	103.695	128.5438	161.6702	129.0274	140.9729	RKS22193.1	hypothetical protein DFO58_0214 [Arthrobacter sp. AG1021]
gene2503	194.3241	35.2427	57.3849	83.1252	106.5478	144.4308	WP_047119800.1	VOC family protein [Glutamicibacter soli]
gene2504	95.731	28.1467	86.5687	68.3592	48.7457	67.8641	WP_053798579.1	tyrosine-protein phosphatase [Glutamicibacter soli]
gene2505	198.5354	58.4591	76.647	30.9921	15.5421	22.3204	WP_052772453.1	lipopolysaccharide kinase InaA family protein [Glutamicibacter soli]
gene2506	0	0	6.1813	32.0178	12.9042	30.5388	WP_047119801.1	GPR1/FUN34/YaaH family transporter [Glutamicibacter soli]
gene2507	33.9794	31.0181	52.6519	40.9526	45.3207	54.7343	ALQ30039.1	hypothetical protein ATC04_05355 [Arthrobacter sp. YC-RL1]
gene2508	69.9573	105.9353	115.9137	103.0888	68.0517	63.9039	WP_047119802.1	3-hydroxyacyl-CoA dehydrogenase family protein [Glutamicibacter soli]
gene2509	56.2395	53.9897	58.5001	64.1509	36.6632	37.4429	WP_047119803.1	enoyl-CoA hydratase/isomerase family protein [Glutamicibacter soli]
gene251	1059.1605	933.4546	884.406	165.0514	164.4386	150.5532	WP_047118118.1	catalase/peroxidase HPI [Glutamicibacter soli]
gene2510	112.6468	84.1473	99.9208	70.4897	45.3371	44.7716	ALD64622.1	beta-ketoadipyl CoA thiolase [Arthrobacter sp. LS16]
gene2511	244.6333	5.846	94.8663	30.4159	25.3644	23.65	GGL92961.1	MFS transporter [Glutamicibacter protophormiae]
gene2512	102.3382	38.8459	38.7824	59.9584	80.282	68.3563	WP_047120868.1	1,4-dihydroxy-2-naphthoyl-CoA synthase [Glutamicibacter soli]
gene2513	17.3794	14.3258	18.8447	34.2059	32.5127	32.4956	WP_053798584.1	AMP-binding protein [Glutamicibacter soli]
gene2514	12.6152	15.5624	26.9998	21.8585	20.6615	28.6079	WP_053798585.1	1,4-dihydroxy-2-naphthoate polyprenyltransferase [Glutamicibacter soli]
gene2515	75.333	188.5057	231.3117	217.9962	142.3323	217.6411	WP_047119807.1	DUF4229 domain-containing protein [Glutamicibacter soli]
gene2516	686.761	254.6288	651.0997	352.8398	294.1108	409.1008	WP_052772455.1	PLD nuclease N-terminal domain-containing protein [Glutamicibacter soli]
gene2517	89.1506	65.1142	82.867	71.9214	102.6745	93.0926	WP_047119808.1	c-type cytochrome biogenesis protein CcsB [Glutamicibacter soli]
gene2518	36.1068	35.2912	48.4547	29.4105	46.9583	39.5143	WP_047119809.1	cytochrome c biogenesis protein ResB [Glutamicibacter soli]
gene2519	107.7405	80.2494	94.5686	56.674	72.7423	66.6195	WP_047119810.1	cytochrome c biogenesis protein CcdA [Glutamicibacter soli]
gene252	5620.2265	1784.8401	1178.3489	499.5746	484.0369	437.8511	WP_181728134.1	Fur family transcriptional regulator [Glutamicibacter soli]
gene2520	138.8413	95.2828	87.688	41.3667	70.1173	51.218	ALQ32295.1	thiol-disulfide isomerase [Arthrobacter sp. YC-RL1]
gene2521	495.9017	178.7731	218.831	100.6673	75.858	63.6575	ALD64630.1	fructose-2,6-bisphosphatase [Arthrobacter sp. LS16]
gene2522	196.2081	60.5586	325.976	223.5654	280.3992	257.012	ALD64631.1	hypothetical protein AFL94_12690 [Arthrobacter sp. LS16]
gene2523	148.7585	237.6557	200.0149	185.6032	125.7863	136.6952	ALQ30026.1	REX family transcriptional regulator [Arthrobacter sp. YC-RL1]
gene2524	14.737	19.4311	6.1554	44.9417	58.5895	96.8261	ALD64633.1	glutaredoxin [Arthrobacter sp. LS16]
gene2525	46.6792	38.0857	30.3101	51.8489	65.3494	54.5674	WP_047119815.1	HAD-IB family hydrolase [Glutamicibacter soli]
gene2526	0	0	0	0	0	5.2947	CAA9253651.1	hypothetical protein AVDCRST_MAG83-2324, partial [uncultured Arthrobacter sp.]
gene2527	35.8729	99.8544	104.641	730.1436	831.5198	1192.2289	WP_047119816.1	MULTISPECIES: helix-turn-helix domain-containing protein [Glutamicibacter]
gene2528	128.6701	60.0245	82.0473	377.7753	591.9662	502.3774	WP_047119817.1	NADP-specific glutamate dehydrogenase [Glutamicibacter soli]
gene2529	145.883	67.7701	66.4387	107.19	99.0083	93.0826	NAZ17527.1	metalloregulator ArsR/SmtB family transcription factor [Glutamicibacter soli]
gene253	106.7097	19.1611	114.4771	52.4943	56.5184	48.7572	WP_047118117.1	BCCT family transporter [Glutamicibacter soli]
gene2530	38.1316	37.3854	46.4299	86.5742	125.6123	125.4586	WP_047119819.1	acetoin utilization protein AcuC [Glutamicibacter soli]
gene2531	26.0537	2.9634	17.3594	24.346	35.4095	36.5904	ALD64639.1	potassium transporter Trk [Arthrobacter sp. LS16]
gene2532	26.6833	6.0244	18.9507	29.9438	33.4069	31.5006	WP_047119821.1	TrkA family potassium uptake protein [Glutamicibacter soli]
gene2533	109.6256	94.0607	166.3257	64.9582	43.4877	59.2406	WP_047119822.1	FAD-dependent oxidoreductase [Glutamicibacter soli]
gene2534	283.7769	125.2039	272.9222	153.975	142.1775	172.7005	WP_047119823.1	pyrroline-5-carboxylate reductase [Glutamicibacter soli]
gene2535	219.2142	94.1391	197.5721	291.7424	287.3218	278.3665	ALD64643.1	sugar phosphate isomerase [Arthrobacter sp. LS16]
gene2536	24.7977	20.0838	35.6932	115.0859	122.228	161.9419	WP_047119825.1	Ppx/GppA phosphatase family protein [Glutamicibacter soli]
gene2537	76.5141	33.7758	53.2748	113.0833	149.8656	145.1484	ALQ30013.1	DNA topoisomerase I [Arthrobacter sp. YC-RL1]
gene2538	45.0333	27.0402	35.311	59.4888	47.1681	42.8868	WP_052772456.1	helix-turn-helix domain-containing protein [Glutamicibacter soli]
gene2539	49.6011	35.4815	43.2369	54.7153	44.363	45.8209	WP_053798596.1	methyltransferase [Glutamicibacter soli]
gene254	6.3091	12.4453	5.9447	145.9336	133.9566	169.0904	WP_161448646.1	acetate--CoA ligase [Glutamicibacter soli]
gene2540	53.8277	108.7858	60.9178	143.8997	144.1682	139.8695	WP_053798597.1	hypothetical protein [Glutamicibacter soli]
gene2541	1265.0064	1546.7053	1275.9005	591.7244	461.076	449.5775	WP_047119830.1	rhodanese-related sulfurtransferase [Glutamicibacter soli]
gene2542	3391.2768	1964.5781	1147.6513	3394.5399	2510.8758	3169.1817	WP_047119831.1	GNAT family N-acetyltransferase [Glutamicibacter soli]
gene2543	35.4251	46.4025	46.1918	48.6764	40.816	43.0795	ALQ30007.1	helicase [Arthrobacter sp. YC-RL1]
gene2544	8.4131	0	8.4706	0	1.5204	0	WP_047119833.1	hypothetical protein [Glutamicibacter soli]
gene2545	38.5243	0	12.2845	2.0636	0	4.3739	WP_047119834.1	TadE family type IV pilus minor pilin [Glutamicibacter soli]
gene2546	3.6842	0	0	0	0	0	WP_047119835.1	DUF4244 domain-containing protein [Glutamicibacter soli]
gene2547	69.207	0	45.5315	5.8514	0	0.503	RBM00610.1	hypothetical protein C1H84_11775 [Glutamicibacter soli]
gene2548	33.2692	2.4444	49.7136	1.525	2.6683	2.574	ALQ30002.1	hypothetical protein ATC04_05155 [Arthrobacter sp. YC-RL1]
gene2549	53.1894	9.8552	53.0743	0.2712	0.2772	0.3357	WP_053798603.1	TadA family conjugal transfer-associated ATPase [Glutamicibacter soli]
gene255	5.7849	16.1101	5.7018	84.0532	125.0183	109.4524	WP_210002540.1	sodium:solute symporter family protein [Paeniglutamicibacter kerguelensis]
gene2550	99.3333	25.2863	115.8057	6.2914	4.0104	2.174	RKS22145.1	hypothetical protein DFO58_0166 [Arthrobacter sp. AG1021]
gene2551	13.9628	17.9928	28.1511	20.665	14.7159	18.4128	RKS22144.1	DNA polymerase-1 [Arthrobacter sp. AG1021]
gene2552	290.577	552.1263	434.6021	25.3021	21.1328	17.4182	WP_047119840.1	CoA pyrophosphatase [Glutamicibacter soli]
gene2553	241.8588	109.3828	115.9865	80.5444	60.2551	59.9394	ALD64660.1	endonuclease III [Arthrobacter sp. LS16]
gene2554	292.8964	242.4575	317.1343	1418.2043	909.6811	1803.9766	ALD64661.1	acetyl-CoA synthetase [Arthrobacter sp. LS16]
gene2555	42.9879	98.3283	86.7966	46.941	23.5088	22.9716	WP_161449966.1	hypothetical protein [Glutamicibacter soli]
gene2556	240.7298	455.6994	58.6772	513.4214	523.6306	629.4596	WP_047119844.1	type II 3-dehydroquinate dehydratase [Glutamicibacter soli]
gene2557	449.2133	962.6139	357.878	498.0442	276.6489	383.8032	ALQ29993.1	hypothetical protein ATC04_05110 [Arthrobacter sp. YC-RL1]
gene2558	2598.8237	2950.8065	1574.3532	5305.5361	6644.6749	5764.0173	WP_047119846.1	MULTISPECIES: Crp/Fnr family transcriptional regulator [Glutamicibacter]
gene2559	47.3138	22.3819	60.9065	90.9414	97.1041	97.4621	RBM00622.1	NUDIX hydrolase [Glutamicibacter soli]
gene256	23.1252	209.1778	13.3941	383.3798	232.9375	172.1423	WP_210002538.1	OsmC family protein [Paeniglutamicibacter kerguelensis]
gene2560	720.001	105.6355	347.1019	701.7732	959.9435	812.4203	WP_053798610.1	RidA family protein [Glutamicibacter soli]
gene2561	216.7371	349.9809	294.5469	661.8434	584.0521	591.4038	ALD64668.1	penicillin-binding protein [Arthrobacter sp. LS16]
gene2562	97.7113	58.1739	101.5563	63.9347	49.1916	53.0149	WP_047119850.1	metallophosphoesterase [Glutamicibacter soli]
gene2563	285.0701	170.9342	109.5774	45.714	40.8662	41.4266	RBM00627.1	ABC transporter [Glutamicibacter soli]
gene2564	110.5848	103.6698	121.6521	44.8671	43.8463	50.5097	WP_161449972.1	ABC transporter ATP-binding protein [Glutamicibacter soli]
gene2565	156.409	148.257	218.559	222.035	254.8753	279.1768	WP_047119853.1	phosphoribosylaminoimidazolesuccinocarboxamide synthase [Glutamicibacter soli]
gene2566	156.2812	126.1241	210.4276	151.2948	146.8994	165.2606	WP_047119854.1	phosphoribosylamine--glycine ligase [Glutamicibacter soli]
gene2567	50.0811	16.1029	33.3348	36.7577	29.7587	34.3656	WP_082344814.1	asparaginase [Glutamicibacter soli]
gene2568	134.0064	50.5513	66.5897	46.5467	58.4738	49.1938	WP_047119855.1	sterol carrier family protein [Glutamicibacter soli]
gene2569	0	0	0	4.6226	0	0	WP_047119856.1	hypothetical protein [Glutamicibacter soli]
gene257	6.1525	10.5666	12.3547	191.0894	287.9951	276.8528	NAZ16039.1	acyl-CoA dehydrogenase [Glutamicibacter soli]
gene2570	1180.6486	1718.6241	2208.1609	312.8681	246.9719	281.6392	WP_047119857.1	amidophosphoribosyltransferase [Glutamicibacter soli]
gene2571	321.714	371.7567	544.5513	158.3855	174.2276	205.1389	ALD64677.1	phosphoribosylaminoimidazole synthetase [Arthrobacter sp. LS16]
gene2572	127.6892	68.4716	190.6792	20.8999	24.5119	21.3772	WP_053798616.1	hypothetical protein [Glutamicibacter soli]
gene2573	14.3491	0	44.3932	0	3.2462	0	ALQ29978.1	hypothetical protein ATC04_05030 [Arthrobacter sp. YC-RL1]
gene2576	5.3396	2.2301	19.2677	2.8531	1.4783	0.4529	RBM00637.1	hypothetical protein C1H84_11915 [Glutamicibacter soli]
gene2577	421.4662	182.455	657.6008	165.3717	99.203	118.0954	WP_053798619.1	NAD-dependent protein deacetylase [Glutamicibacter soli]
gene2578	609.8387	354.4833	918.2481	431.6664	642.2012	886.9427	WP_082123962.1	DUF3073 domain-containing protein [Glutamicibacter soli]
gene2579	219.1762	67.7789	104.641	170.1002	162.168	168.0345	ALQ29975.1	hypothetical protein ATC04_05010 [Arthrobacter sp. YC-RL1]
gene258	7.2787	8.3701	13.8003	352.638	409.3882	431.6406	ALD62826.1	5,10-methylene tetrahydromethanopterin reductase [Arthrobacter sp. LS16]
gene2580	9618.2533	11394.6125	14049.5424	253.4188	205.7497	182.1899	WP_113607497.1	ATP-dependent chaperone ClpB [Glutamicibacter soli]
gene2581	363.1567	31.318	65.858	137.3841	186.5684	136.3718	WP_047119862.1	DinB family protein [Glutamicibacter soli]
gene2582	71.2594	37.886	54.2854	85.9832	83.8595	85.4246	WP_047119863.1	TerC family protein [Glutamicibacter soli]
gene2583	392.674	665.79	320.8991	598.045	732.0894	951.7413	ALD64684.1	membrane protein [Arthrobacter sp. LS16]
gene2584	228.3137	73.9887	85.5768	72.5273	55.339	50.7547	ALD65759.1	tRNA (guanine-N7)-methyltransferase [Arthrobacter sp. LS16]
gene2585	27.8434	7.5447	4.9437	20.1185	13.4935	14.5648	WP_113607498.1	GNAT family protein [Glutamicibacter soli]
gene2586	999.6571	549.6639	2345.3237	132.4174	85.277	94.4142	ALD64685.1	heat-shock protein [Arthrobacter sp. LS16]
gene2587	1279.5492	1081.9799	3455.8182	106.2808	46.2215	42.0534	WP_047119866.1	DnaJ C-terminal domain-containing protein [Glutamicibacter soli]
gene2588	6891.5099	4984.6276	12712.6245	410.1049	237.2787	208.2933	WP_047119867.1	nucleotide exchange factor GrpE [Glutamicibacter soli]
gene2589	4073.5347	4074.2083	5728.4298	568.804	243.7104	194.8548	WP_047119868.1	molecular chaperone DnaK [Glutamicibacter soli]
gene259	110.5272	108.7888	141.6482	189.0403	108.0976	108.2797	WP_047118112.1	hypothetical protein [Glutamicibacter soli]
gene2590	21.5237	14.5734	0	13.2073	33.0298	32.2431	WP_047119869.1	PLDc N-terminal domain-containing protein [Glutamicibacter soli]
gene2591	83.5905	8.1699	82.6576	45.2627	16.2051	21.6977	ALD64690.1	membrane protein [Arthrobacter sp. LS16]
gene2592	123.335	168.0238	178.2928	172.0413	108.7483	123.285	RBM00651.1	DEAD/DEAH box helicase [Glutamicibacter soli]
gene2593	109.5285	79.292	126.0535	351.2389	325.9126	423.9865	WP_113607502.1	MMPL family transporter [Glutamicibacter soli]
gene2594	754.8869	844.7686	954.9592	2064.0317	1790.1874	2247.9755	WP_047119873.1	MarR family transcriptional regulator [Glutamicibacter soli]
gene2595	79.268	29.168	90.1784	100.0912	17.2956	29.286	ALD64694.1	lysine transporter LysE [Arthrobacter sp. LS16]
gene2596	314.892	243.6832	218.5423	215.05	221.1997	272.4672	NAZ15251.1	low molecular weight phosphotyrosine protein phosphatase [Glutamicibacter soli]
gene2597	61.7166	56.2187	74.4218	32.2297	38.2542	45.2713	WP_146956049.1	chorismate-binding protein [Glutamicibacter soli]
gene2598	0	0	0	7.2228	6.8633	0	RBM00657.1	hypothetical protein C1H84_12025 [Glutamicibacter soli]
gene2599	205.9205	163.1635	216.4212	122.3396	78.8492	98.2121	ALD64697.1	transporter [Arthrobacter sp. LS16]
gene26	140.9042	225.2577	247.2809	164.0156	161.5499	153.9823	ALD62638.1	cell division protein [Arthrobacter sp. LS16]
gene260	23.3117	8.9971	20.3593	153.9599	148.5865	122.1715	WP_113607584.1	gamma-glutamyltransferase [Glutamicibacter soli]
gene2600	36.2503	10.8005	25.7358	126.7097	123.5967	137.997	WP_047119878.1	cardiolipin synthase [Glutamicibacter soli]
gene2601	74.7445	43.0714	84.3126	72.1277	75.0356	80.6803	ALQ29955.1	4-amino-4-deoxychorismate lyase [Arthrobacter sp. YC-RL1]
gene2602	37.6573	20.7689	47.9668	947.9073	777.0175	992.1544	ALQ29954.1	ABC transporter permease [Arthrobacter sp. YC-RL1]
gene2603	105.4704	51.0475	55.2972	1075.4456	1126.0386	1140.557	WP_053798630.1	ECF transporter S component [Glutamicibacter soli]
gene2604	47.8951	4.7299	6.1554	55.111	70.9732	119.3146	WP_047119882.1	DUF4235 domain-containing protein [Glutamicibacter soli]
gene2605	9.5998	19.1721	7.8481	89.7322	59.3794	86.1608	ALD64703.1	sodium:proton antiporter [Arthrobacter sp. LS16]
gene2606	3.6842	0	0	14.4969	20.8884	50.2993	WP_047119884.1	monovalent cation/H+ antiporter complex subunit F [Glutamicibacter soli]
gene2607	18.5623	18.8094	56.0283	236.7426	169.496	206.7859	WP_082123963.1	Na+/H+ antiporter subunit E [Glutamicibacter soli]
gene2608	16.7145	18.007	32.8293	139.0935	109.0263	128.7007	WP_047119885.1	Na+/H+ antiporter subunit D [Glutamicibacter soli]
gene2609	17.5893	12.9708	41.8564	144.4553	87.9365	132.1733	WP_047119886.1	Na(+)/H(+) antiporter subunit C [Glutamicibacter soli]
gene261	703.7102	690.3144	749.4324	72.5117	58.552	61.8834	WP_161448632.1	hypothetical protein [Glutamicibacter soli]
gene2610	23.524	21.0809	34.072	94.6062	77.7511	98.5013	RKS22088.1	multisubunit sodium/proton antiporter MrpA subunit /multisubunit sodium/proton antiporter MrpB subunit [Arthrobacter sp. AG1021]
gene2611	65.3136	22.7986	19.3414	34.4292	46.2763	46.0548	ALQ29946.1	hypothetical protein ATC04_04855 [Arthrobacter sp. YC-RL1]
gene2612	52.4296	85.845	90.3066	85.2784	66.3757	64.1317	WP_047119889.1	dCTP deaminase [Glutamicibacter soli]
gene2613	45.6289	47.4274	37.8445	60.6181	32.6951	43.8436	WP_161447475.1	M15 family metallopeptidase [Glutamicibacter soli]
gene2614	77.0487	89.869	117.1979	107.3097	96.4805	175.6845	ALD64710.1	hypothetical protein AFL94_13130 [Arthrobacter sp. LS16]
gene2615	75.4232	63.3076	81.5337	58.9837	64.5575	60.7186	WP_113607518.1	fumarate hydratase [Glutamicibacter soli]
gene2616	401.8998	181.2358	399.2457	328.9136	249.9315	246.0423	WP_047119892.1	SseB family protein [Glutamicibacter soli]
gene2617	3.0361	6.9984	10.4477	7.5745	10.5179	7.5401	ALD64713.1	membrane protein [Arthrobacter sp. LS16]
gene2618	248.9559	911.1333	254.3366	339.498	562.5356	507.8904	WP_047119894.1	amino acid ABC transporter substrate-binding protein [Glutamicibacter soli]
gene2619	72.7707	68.8039	36.7161	95.6107	132.0693	151.5113	WP_047119895.1	ABC transporter permease subunit [Glutamicibacter soli]
gene262	319.2458	255.5865	379.4704	30.1185	12.8548	14.7011	ALQ32009.1	hypothetical protein ATC04_16660 [Arthrobacter sp. YC-RL1]
gene2620	39.2747	101.9845	52.492	152.882	193.6466	201.877	NAZ15228.1	ATP-binding cassette domain-containing protein [Glutamicibacter soli]
gene2621	65.7131	53.1955	50.6224	75.7547	75.8615	88.0355	RKS22077.1	hypothetical protein DFO58_0096 [Arthrobacter sp. AG1021]
gene2622	35.5651	24.3259	28.6144	27.2184	24.5187	29.424	ALD64718.1	hypothetical protein AFL94_13175 [Arthrobacter sp. LS16]
gene2623	261.4935	249.511	281.9229	152.4718	120.5796	151.105	ALQ29934.1	MFS transporter [Arthrobacter sp. YC-RL1]
gene2624	486.3448	1206.473	767.4907	206.8779	254.1744	283.2488	WP_161447468.1	NHL domain-containing thioredoxin family protein [Glutamicibacter soli]
gene2625	52.363	86.5899	126.1939	98.3165	71.3479	87.1093	ALQ29932.1	hypothetical protein ATC04_04780 [Arthrobacter sp. YC-RL1]
gene2626	58.637	62.8892	98.859	76.8689	64.6313	82.0195	ALD64722.1	copper resistance protein CopD [Arthrobacter sp. LS16]
gene2627	47.5725	55.4935	223.449	117.673	150.2273	159.0122	RKS22071.1	dye decolorizing peroxidase [Arthrobacter sp. AG1021]
gene2628	53.7694	105.2984	183.7858	154.4848	159.0181	126.5936	WP_047119904.1	copper chaperone PCu(A)C [Glutamicibacter soli]
gene2629	63.4738	104.3425	363.3483	209.4772	179.8636	186.6914	NAZ15219.1	hypothetical protein [Glutamicibacter soli]
gene263	996.1618	1086.4759	1291.5282	270.1812	142.2337	142.9302	RKS17373.1	RNA polymerase sigma-70 factor (ECF subfamily) [Arthrobacter sp. AG1021]
gene2630	49.7156	24.9348	283.1463	169.8731	147.6333	160.2043	WP_181728123.1	hypothetical protein [Glutamicibacter soli]
gene2631	148.8724	38.1943	62.219	129.3219	0	119.0231	WP_181728124.1	MULTISPECIES: HU family DNA-binding protein [Glutamicibacter]
gene2632	148.8724	38.1943	62.219	129.3219	432.8908	357.2803	WP_181728124.1	MULTISPECIES: HU family DNA-binding protein [Glutamicibacter]
gene2633	101.9766	6.7351	57.5582	33.7213	22.3089	20.9256	RKS22065.1	NAD(P)-dependent dehydrogenase (short-subunit alcohol dehydrogenase family) [Arthrobacter sp. AG1021]
gene2634	226.6473	489.8488	275.6588	202.3481	151.376	152.03	WP_047119908.1	DUF1992 domain-containing protein [Glutamicibacter soli]
gene2635	391.911	204.8177	469.6085	1962.1334	1572.7405	2538.5092	WP_047119909.1	MULTISPECIES: 30S ribosomal protein S14 [Glutamicibacter]
gene2636	306.713	446.446	216.2581	2043.0108	1472.4403	849.0519	WP_022874359.1	MULTISPECIES: 50S ribosomal protein L33 [Micrococcaceae]
gene2637	2100.0168	2467.7541	2031.2669	6747.6261	7736.74	5693.8788	WP_047119910.1	MULTISPECIES: 50S ribosomal protein L28 [Glutamicibacter]
gene2638	124.1791	37.1459	55.5502	98.2296	98.6605	92.3555	WP_053799457.1	MarR family transcriptional regulator [Glutamicibacter soli]
gene2639	38.8976	62.8013	69.7179	198.5903	178.9364	219.2641	WP_047119911.1	ABC transporter permease [Glutamicibacter soli]
gene264	433.3681	911.0187	602.9632	108.8356	126.2546	132.4998	WP_161448628.1	SDR family oxidoreductase [Glutamicibacter soli]
gene2640	73.1576	89.0711	106.3955	219.3517	211.4308	253.222	WP_113607529.1	ABC transporter permease [Glutamicibacter soli]
gene2641	67.5917	109.1773	97.9792	172.4195	177.4683	206.0678	WP_113607530.1	ABC transporter ATP-binding protein [Glutamicibacter soli]
gene2642	75.3199	110.873	108.6349	82.155	84.1019	95.5673	ALQ29917.1	polyamine ABC transporter substrate-binding protein [Arthrobacter sp. YC-RL1]
gene2643	90.8728	151.115	145.3528	48.9627	80.9457	79.6454	WP_113607532.1	spermidine/putrescine ABC transporter substrate-binding protein [Glutamicibacter soli]
gene2644	112.7236	159.7671	76.9156	129.2753	152.0728	150.2316	WP_053799458.1	Lrp/AsnC family transcriptional regulator [Glutamicibacter soli]
gene2645	56.9029	58.286	56.5293	54.896	79.0446	77.4179	ALQ29915.1	hypothetical protein ATC04_04680 [Arthrobacter sp. YC-RL1]
gene2646	72.352	46.2091	126.3981	55.17	70.2587	81.9763	WP_047119918.1	XRE family transcriptional regulator [Glutamicibacter soli]
gene2647	240.0851	93.9149	250.0403	102.158	89.7701	120.3256	RKS22051.1	hypothetical protein DFO58_0070 [Arthrobacter sp. AG1021]
gene2648	61.7638	19.8146	22.1338	41.9584	35.1406	32.9129	WP_047119920.1	glucose 1-dehydrogenase [Glutamicibacter soli]
gene2649	290.7339	70.5583	70.8339	101.4042	101.4552	102.0976	RKS22049.1	TetR family transcriptional regulator [Arthrobacter sp. AG1021]
gene265	88.2637	87.5304	55.2272	134.4822	192.8441	186.5952	WP_113607589.1	biliverdin-producing heme oxygenase [Glutamicibacter soli]
gene2650	2.0172	1.2825	4.7535	1.2823	0.4741	1.2045	WP_047119921.1	HNH endonuclease signature motif containing protein [Glutamicibacter soli]
gene2651	13.1419	9.7804	20.8475	19.0175	16.2403	15.586	RBM00706.1	PucR family transcriptional regulator [Glutamicibacter soli]
gene2652	208.0921	474.9606	256.4927	55.6704	119.2714	101.3819	WP_047119922.1	CoA-acylating methylmalonate-semialdehyde dehydrogenase [Glutamicibacter soli]
gene2653	366.5683	436.537	431.4185	86.2146	116.3702	117.5346	WP_047119923.1	aspartate aminotransferase family protein [Glutamicibacter soli]
gene2654	508.0378	259.8031	379.8733	191.644	182.0691	221.9086	RBM00709.1	hypothetical protein C1H84_12305 [Glutamicibacter soli]
gene2655	96.3577	55.3354	64.6214	163.801	156.8138	206.6718	WP_047119924.1	shikimate 5-dehydrogenase [Glutamicibacter soli]
gene2656	168.6025	41.083	88.7863	119.1756	168.1518	210.3425	WP_047119925.1	CDGSH iron-sulfur domain-containing protein [Glutamicibacter soli]
gene2657	1102.5967	113.1071	179.8952	414.7033	616.3809	592.4169	WP_047119926.1	iron-containing redox enzyme family protein [Glutamicibacter soli]
gene2658	366.3907	92.0931	99.2978	259.804	335.2058	378.9021	RKS22039.1	carboxylate-amine ligase [Arthrobacter sp. AG1021]
gene2659	963.306	15.9445	112.4501	93.1413	163.5519	173.6805	WP_047119927.1	hypothetical protein [Glutamicibacter soli]
gene266	3.4902	14.9865	5.7063	120.3798	151.9286	116.1352	ALQ32005.1	peptide ABC transporter substrate-binding protein [Arthrobacter sp. YC-RL1]
gene2660	259.6823	20	25.6054	65.2762	129.6988	127.8829	ALD64748.1	FAD-dependent oxidoreductase [Arthrobacter sp. LS16]
gene2661	196.0264	306.7611	325.2569	36.2748	43.5053	52.7277	RKS22036.1	cation diffusion facilitator family transporter [Arthrobacter sp. AG1021]
gene2662	258.8489	449.345	279.7334	28.8911	58.4013	51.812	ALD65766.1	hypothetical protein AFL94_13375 [Arthrobacter sp. LS16]
gene2663	5611.7116	35.1661	1707.5512	168.7238	122.2532	155.8453	ALQ29897.1	hypothetical protein ATC04_04585 [Arthrobacter sp. YC-RL1]
gene2664	1849.9387	357.731	1148.2231	481.6881	316.5569	422.3044	WP_047119931.1	hypothetical protein [Glutamicibacter soli]
gene2665	38.8659	23.6561	41.9148	48.7824	65.9616	73.1989	WP_047119932.1	aldehyde dehydrogenase family protein [Glutamicibacter soli]
gene2666	25.8491	28.0811	38.0163	7.7192	10.9534	14.2175	ALQ29894.1	amino acid permease [Arthrobacter sp. YC-RL1]
gene2667	34.9692	12.119	17.9009	35.928	47.004	66.0393	WP_047119934.1	helix-turn-helix domain-containing protein [Glutamicibacter soli]
gene2668	152.8795	80.8777	49.5316	145.4974	125.2798	126.2329	WP_047119935.1	TetR family transcriptional regulator C-terminal domain-containing protein [Glutamicibacter soli]
gene2669	2.5684	1.6216	2.5489	9.8154	17.7039	16.5176	WP_113607538.1	primary-amine oxidase [Glutamicibacter soli]
gene267	2.5498	5.9111	4.1936	81.4149	104.7463	88.121	WP_113607591.1	ABC transporter permease [Glutamicibacter soli]
gene2670	3.6351	6.8255	14.7405	27.1632	20.647	36.6214	WP_146956053.1	hypothetical protein [Glutamicibacter soli]
gene2671	74.6973	167.9944	75.0123	20.5318	14.9194	12.8774	WP_047119938.1	FAD-dependent oxidoreductase [Glutamicibacter soli]
gene2672	123.1319	230.157	120.5293	36.9982	43.535	47.1676	WP_047119939.1	aminobutyraldehyde dehydrogenase [Glutamicibacter soli]
gene2673	55.7977	39.9699	73.441	112.8121	68.565	77.1557	WP_052772472.1	CDP-glycerol glycerophosphotransferase family protein [Glutamicibacter soli]
gene2674	26.5082	6.965	35.826	57.3651	41.2275	37.7205	KLI88768.1	hypothetical protein AA310_13515 [Arthrobacter sp. YC-RL1]
gene2675	28.3347	19.2278	32.1528	29.7673	39.917	39.6065	WP_047119941.1	YibE/F family protein [Glutamicibacter soli]
gene2676	90.6726	48.3832	153.5863	100.8712	63.2547	93.0202	RKS22021.1	membrane protease YdiL (CAAX protease family) [Arthrobacter sp. AG1021]
gene2677	2183.0919	2634.027	1937.5975	1960.7133	1702.807	1941.4469	WP_047119942.1	hypothetical protein [Glutamicibacter soli]
gene2678	413.0206	1494.9426	663.5817	41.4739	40.9349	48.7023	ALD64762.1	oxidoreductase [Arthrobacter sp. LS16]
gene2679	258.0236	24.1849	81.4594	17.7438	11.2191	11.3969	WP_244910898.1	magnesium transporter [Glutamicibacter soli]
gene268	2.5264	5.4726	1.2398	88.9183	97.2699	103.4869	WP_113607592.1	ABC transporter permease [Glutamicibacter soli]
gene2680	93.4449	68.1948	160.9861	140.2645	112.2692	125.3068	ALD64764.1	serine dehydratase [Arthrobacter sp. LS16]
gene2681	82.1345	57.2344	107.1253	205.3817	192.6173	205.8533	WP_161447387.1	serine hydroxymethyltransferase [Glutamicibacter soli]
gene2682	170.3961	77.0306	249.6698	581.4899	691.7215	810.5188	WP_202605415.1	glycine cleavage system protein GcvH [Glutamicibacter soli]
gene2683	188.2336	64.094	225.4746	113.1793	103.2857	124.159	WP_047119949.1	glycine cleavage system aminomethyltransferase GcvT [Glutamicibacter soli]
gene2684	262.8136	81.4173	232.73	148.2704	70.8193	82.0268	WP_181728198.1	aminomethyl-transferring glycine dehydrogenase [Glutamicibacter soli]
gene2685	75.9278	35.4651	169.0437	43.3938	52.3192	49.2646	WP_053798675.1	SGNH/GDSL hydrolase family protein [Glutamicibacter soli]
gene2686	62.932	29.9293	94.1496	23.7682	25.4096	20.7708	WP_047119951.1	serine hydrolase domain-containing protein [Glutamicibacter soli]
gene2687	51.1609	6.6059	22.8045	21.125	30.0919	18.5565	WP_047119952.1	APC family permease [Glutamicibacter soli]
gene2688	140.1595	124.3135	372.7504	62.848	43.4598	55.7466	WP_113608165.1	DUF4440 domain-containing protein [Glutamicibacter soli]
gene2689	3.3248	0	0	4.8152	8.8969	1.7051	WP_047119954.1	hypothetical protein [Glutamicibacter soli]
gene269	2.1578	6.7279	1.7212	81.891	101.7632	94.4735	WP_113607593.1	ABC transporter ATP-binding protein [Glutamicibacter soli]
gene2690	862.0171	508.7421	1327.1367	84.2749	113.7796	120.0496	ALD64773.1	glutathione S-transferase [Arthrobacter sp. LS16]
gene2691	603.4785	1489.6329	1497.0918	63.035	34.2338	40.8166	WP_053798680.1	NAD(P)H-dependent oxidoreductase [Glutamicibacter soli]
gene2692	629.5189	858.07	1321.0817	13.1655	20.2593	16.5124	WP_047119957.1	MarR family winged helix-turn-helix transcriptional regulator [Glutamicibacter soli]
gene2693	862.3938	1485.5715	1606.2823	138.9597	56.6171	97.1798	WP_113608163.1	ABC transporter ATP-binding protein [Glutamicibacter soli]
gene2694	359.9798	597.713	383.6956	190.7489	102.1757	110.3127	WP_047119959.1	MarR family transcriptional regulator [Glutamicibacter soli]
gene2695	75.1243	38.8864	98.5414	340.0805	316.4799	396.3701	WP_113608162.1	SIP domain-containing protein [Glutamicibacter soli]
gene2696	26.0306	35.988	76.4638	256.5939	226.0594	280.5731	WP_113608161.1	iron ABC transporter permease [Glutamicibacter soli]
gene2697	46.9172	76.7806	122.7236	368.9903	370.0372	486.4177	WP_047119961.1	iron ABC transporter permease [Glutamicibacter soli]
gene2698	153.2973	201.3166	106.6794	73.804	112.612	93.3965	ALD64780.1	hypothetical protein AFL94_13555 [Arthrobacter sp. LS16]
gene2699	243.8139	228.9769	229.9981	628.0682	684.6467	658.4841	ALQ29862.1	ABC transporter substrate-binding protein [Arthrobacter sp. YC-RL1]
gene27	175.1331	348.0925	246.0295	186.6938	154.6085	149.9827	WP_047120590.1	protein phosphatase 2C domain-containing protein [Glutamicibacter soli]
gene270	3.1919	8.1399	0.9551	81.3442	91.7175	80.0266	WP_161448620.1	acyl-CoA dehydrogenase family protein [Glutamicibacter soli]
gene2700	95.2544	82.4599	282.6474	93.8319	28.8337	49.8901	ALD64782.1	permease [Arthrobacter sp. LS16]
gene2701	126.3705	142.988	388.0087	389.9264	395.638	269.4371	WP_047119965.1	ABC transporter ATP-binding protein [Glutamicibacter soli]
gene2702	33.1582	193.564	107.6308	17.7791	5.3382	23.473	WP_052772476.1	hypothetical protein [Glutamicibacter soli]
gene2703	96.2237	142.9464	118.0774	76.7347	47.8593	50.1311	WP_231735906.1	YqaJ viral recombinase family protein [Glutamicibacter soli]
gene2704	136.1136	119.2831	155.5835	123.5579	104.0771	109.359	ALD64786.1	mechanosensitive ion channel protein MscS [Arthrobacter sp. LS16]
gene2705	473.7751	1281.9867	904.9402	114.2572	90.8929	189.7133	ALQ29856.1	hypothetical protein ATC04_04375 [Arthrobacter sp. YC-RL1]
gene2706	249.3017	196.8557	116.1136	267.7407	291.2103	292.9102	WP_231735905.1	PhzF family phenazine biosynthesis protein [Glutamicibacter soli]
gene2707	42.6052	75.3141	60.7583	47.387	40.4086	39.4722	ALQ29854.1	multidrug MFS transporter [Arthrobacter sp. YC-RL1]
gene2708	700.0056	68.009	535.5158	382.004	423.2392	479.4545	ALQ29853.1	hypothetical protein ATC04_04360 [Arthrobacter sp. YC-RL1]
gene2709	2344.9749	159.5427	1853.5084	763.4244	1064.6504	1009.3375	WP_113608156.1	hypothetical protein [Glutamicibacter soli]
gene271	1.0633	3.4692	5.7944	97.6383	116.1897	104.3464	WP_053797239.1	NtaA/DmoA family FMN-dependent monooxygenase [Glutamicibacter soli]
gene2710	54.7154	11.1788	25.737	21.5003	17.3561	19.4924	ALD64790.1	hypothetical protein AFL94_13615 [Arthrobacter sp. LS16]
gene2711	63.6027	37.4957	65.1458	130.2222	176.5621	138.6374	WP_053798692.1	acyl-CoA dehydrogenase family protein [Glutamicibacter soli]
gene2712	5.4096	6.2049	13.8006	19.0291	21.3592	24.6082	ALQ29850.1	hypothetical protein ATC04_04340 [Arthrobacter sp. YC-RL1]
gene2713	6.4913	8.0781	13.2178	3.5019	5.8305	1.996	WP_052772588.1	alpha/beta hydrolase [Glutamicibacter soli]
gene2714	42.7661	19.6078	18.6859	61.51	58.1814	67.7106	KLI88804.1	hydrolase [Arthrobacter sp. YC-RL1]
gene2715	0	0	0	0	5.4595	2.7944	WP_272926234.1	hypothetical protein [Glutamicibacter soli]
gene2716	506.0564	282.277	428.0672	643.9782	214.7651	280.6154	WP_113608154.1	L-glyceraldehyde 3-phosphate reductase [Glutamicibacter soli]
gene2717	427.0291	232.645	324.2159	292.15	362.1493	321.113	WP_161447348.1	NAD-dependent succinate-semialdehyde dehydrogenase [Glutamicibacter soli]
gene2718	1.2592	3.0418	3.2368	15.4275	20.4687	26.3126	WP_161447346.1	HTTM domain-containing protein [Glutamicibacter soli]
gene2719	4.591	10.2441	2.1914	18.8676	30.2635	37.9796	ALQ29847.1	hypothetical protein ATC04_04315 [Arthrobacter sp. YC-RL1]
gene272	438.0316	45.5033	179.7363	114.2658	129.1488	140.7497	ALD65483.1	CoA-binding protein [Arthrobacter sp. LS16]
gene2720	17.0396	39.3712	12.9644	109.2893	122.1882	130.628	WP_188949354.1	LPXTG cell wall anchor domain-containing protein [Glutamicibacter protophormiae]
gene2721	11.0527	18.9198	6.1554	34.9039	50.5251	69.1305	ALQ29846.1	hypothetical protein ATC04_04310 [Arthrobacter sp. YC-RL1]
gene2722	34.6758	70.5409	20.8762	187.2008	232.3766	266.6258	gene2722	-
gene2723	26.8975	69.1733	31.7002	164.0948	275.4815	301.9184	gene2723	-
gene2724	462.0081	46.5204	96.6792	234.9593	317.9712	272.9574	WP_181728059.1	response regulator transcription factor [Glutamicibacter soli]
gene2725	65.6506	77.5017	38.2942	95.883	66.8881	79.8978	ALQ29843.1	hypothetical protein ATC04_04295 [Arthrobacter sp. YC-RL1]
gene2726	1770.9835	1081.327	1046.4102	368.2532	669.5406	413.0329	WP_047119984.1	ferritin [Glutamicibacter soli]
gene2727	51.781	7.4658	30.2349	47.5927	57.7548	51.2354	RBM01521.1	RNA-binding transcriptional accessory protein [Glutamicibacter soli]
gene2728	2194.4345	5898.6742	1659.3076	3636.5458	2368.2184	3712.1174	RBM01522.1	hypothetical protein C1H84_06605 [Glutamicibacter soli]
gene2729	165.7908	301.0611	197.6553	138.1134	28.1105	61.8262	RKS15975.1	heat shock protein Hsp15 [Arthrobacter sp. AG1021]
gene273	88.318	79.0847	96.7929	65.2598	71.5252	54.9566	WP_047118100.1	MmcQ/YjbR family DNA-binding protein [Glutamicibacter soli]
gene2730	78.902	23.93	50.6369	47.6134	62.8017	62.5584	ALD64805.1	prolyl oligopeptidase [Arthrobacter sp. LS16]
gene2731	111.5865	83.5062	62.828	126.4906	152.2699	145.5132	RKS15977.1	uncharacterized protein (DUF1697 family) [Arthrobacter sp. AG1021]
gene2732	22.2775	20.6902	16.6217	30.5021	26.9688	33.5854	WP_053798706.1	TRIC cation channel family protein [Glutamicibacter soli]
gene2733	31.5797	47.86	54.729	16.4511	24.3842	21.7126	WP_047119990.1	MFS transporter [Glutamicibacter soli]
gene2734	63.669	190.3108	105.7784	15.9619	11.3787	14.3074	WP_047119991.1	TetR/AcrR family transcriptional regulator [Glutamicibacter soli]
gene2735	326.5773	948.433	502.0873	22.3036	3.8631	6.2313	NAZ15118.1	MFS transporter [Glutamicibacter soli]
gene2736	3361.2873	6573.2752	2727.0084	21661.0732	37957.1205	36297.7276	WP_028268826.1	MULTISPECIES: cold-shock protein [Micrococcaceae]
gene2737	469.2973	1687.4808	824.1815	42.3241	26.6186	28.6172	ALD64811.1	alkane 1-monooxygenase [Arthrobacter sp. LS16]
gene2738	134.9524	93.2988	306.3612	7.9961	4.1314	3.566	WP_047119994.1	MFS transporter [Glutamicibacter soli]
gene2739	54.8056	74.3515	119.9459	23.209	15.3911	13.9806	WP_047119995.1	Lrp/AsnC family transcriptional regulator [Glutamicibacter soli]
gene274	270.6582	148.1624	139.5214	203.2817	193.2779	198.35	WP_053797240.1	hypothetical protein [Glutamicibacter soli]
gene2740	34.0792	24.5097	59.7949	55.3745	129.0053	143.96	WP_047119996.1	hypothetical protein [Glutamicibacter soli]
gene2741	190.5594	83.9373	159.7429	83.2893	81.5201	92.5812	WP_113606932.1	LysR family transcriptional regulator [Glutamicibacter soli]
gene2742	72.4601	48.8084	105.6902	32.6012	27.9502	33.541	ALD64816.1	adenylate cyclase [Arthrobacter sp. LS16]
gene2743	774.2498	229.4973	475.7302	221.3065	234.2568	265.0422	WP_161447326.1	FMN-binding glutamate synthase family protein [Glutamicibacter soli]
gene2744	36.5275	15.4133	111.6004	61.3301	48.7698	60.8943	ALD64818.1	hypothetical protein AFL94_13765 [Arthrobacter sp. LS16]
gene2745	77.8517	21.414	134.0085	69.6478	57.9113	74.9439	WP_237562180.1	ATP-binding cassette domain-containing protein [Glutamicibacter soli]
gene2746	42.2977	18.1036	30.9638	44.336	57.2284	54.7641	ALD65771.1	acyl-CoA hydrolase [Arthrobacter sp. LS16]
gene2747	19.2985	20.2354	43.8784	69.0812	54.9023	64.6277	WP_113606937.1	phosphoribosylanthranilate isomerase [Glutamicibacter soli]
gene2748	48.5512	16.7755	54.2583	36.8361	47.9004	47.7968	NAZ15105.1	4-hydroxybenzoyl-CoA thioesterase [Glutamicibacter soli]
gene2749	12.5352	3.5705	19.0349	16.2564	10.9609	9.887	WP_047120004.1	histidine kinase [Glutamicibacter soli]
gene275	98.275	130.0232	232.5356	63.447	99.0368	103.7922	WP_047118098.1	putative quinol monooxygenase [Glutamicibacter protophormiae]
gene2750	31.006	29.9272	41.2029	19.3046	23.539	25.7814	WP_047120005.1	response regulator transcription factor [Glutamicibacter soli]
gene2751	66.6515	32.1162	61.1501	41.1696	10.8678	14.8016	WP_047120895.1	ATP-binding cassette domain-containing protein [Glutamicibacter soli]
gene2752	37.3469	28.3375	63.8823	27.4567	15.348	15.2539	WP_161447323.1	ABC transporter permease [Glutamicibacter soli]
gene2753	51.1188	54.2142	40.8598	54.1179	39.6637	47.1057	RKS16000.1	hypothetical protein DFO58_3614 [Arthrobacter sp. AG1021]
gene2754	521.4121	616.8281	627.8461	50.5594	28.915	31.2202	ALQ29815.1	hypothetical protein ATC04_04145 [Arthrobacter sp. YC-RL1]
gene2755	269.0465	282.4454	437.5897	54.1707	76.7359	29.5878	RKS16001.1	MerR-like DNA binding protein, partial [Arthrobacter sp. AG1021]
gene2756	8300.7243	45063.7485	15570.5839	1106.6152	1058.7582	735.4839	ALD64830.1	hypothetical protein AFL94_13835 [Arthrobacter sp. LS16]
gene2757	13058.7311	18778.5119	19131.0129	301.4368	398.76	377.2446	WP_120990871.1	hypothetical protein [Glutamicibacter soli]
gene2758	243.7078	121.0746	267.855	34.1789	33.5066	41.0717	RKS17924.1	L-proline dehydrogenase [Arthrobacter sp. AG1021]
gene2759	151.2225	43.432	99.722	21.1259	18.3739	16.1543	WP_047120012.1	LysR substrate-binding domain-containing protein [Glutamicibacter soli]
gene276	21.08	11.2259	14.3619	65.3805	89.4492	98.3243	WP_161448605.1	bifunctional UDP-sugar hydrolase/5'-nucleotidase [Glutamicibacter soli]
gene2760	99.4867	66.3078	135.2384	49.2041	90.8418	95.4481	WP_047120013.1	sodium/proline symporter PutP [Glutamicibacter soli]
gene2761	87.2444	31.5342	88.6995	43.5048	50.2543	49.9386	ALQ29809.1	hypothetical protein ATC04_04110 [Arthrobacter sp. YC-RL1]
gene2762	2.2925	5.9802	4.289	0.691	0.3037	0.4469	WP_113606943.1	biotin carboxylase [Glutamicibacter soli]
gene2763	7.4159	5.2561	6.8265	2.1124	0.6395	0.7572	ALQ32282.1	hydrolase [Arthrobacter sp. YC-RL1]
gene2764	9.5473	15.6384	7.8748	28.18	35.9634	35.8067	ALQ29807.1	ornithine decarboxylase [Arthrobacter sp. YC-RL1]
gene2765	17.3842	8.4788	14.2859	16.6159	21.1427	21.0664	WP_047120016.1	AsnC family transcriptional regulator [Glutamicibacter soli]
gene2766	0.4075	7.5144	2.3516	1.0025	0.6749	0.8972	RKS17932.1	uncharacterized protein DUF5058 [Arthrobacter sp. AG1021]
gene2767	0	0	1.8533	1.3986	1.05	0.1324	RKS17933.1	hypothetical protein DFO58_2285 [Arthrobacter sp. AG1021]
gene2768	3.0323	0.424	2.1396	0.5437	0.2816	1.0245	WP_047120019.1	amidohydrolase [Glutamicibacter soli]
gene2769	48.3031	28.8228	43.8864	231.5471	271.0919	321.5306	ALD64838.1	HAD family hydrolase [Arthrobacter sp. LS16]
gene2770	193.0628	41.119	56.0207	246.1522	487.84	375.603	ALQ29801.1	polyphosphate glucokinase [Arthrobacter sp. YC-RL1]
gene2771	37.884	32.8843	54.2332	42.3107	41.5127	42.154	ALQ29800.1	hypothetical protein ATC04_04060 [Arthrobacter sp. YC-RL1]
gene2772	234.4532	119.5456	174.6972	188.6573	132.9397	154.467	WP_047120023.1	tyrosine-protein phosphatase [Glutamicibacter soli]
gene2773	78.277	42.3584	56.9912	41.3488	52.5799	61.3105	WP_113606951.1	alcohol dehydrogenase catalytic domain-containing protein [Glutamicibacter soli]
gene2774	9.7369	3.9073	14.2692	18.4903	12.8688	9.8949	RKS17940.1	putative CHY-type Zn-finger protein [Arthrobacter sp. AG1021]
gene2775	72.3375	40.6804	107.0071	88.2235	72.6117	81.8065	WP_047120025.1	mycothione reductase [Glutamicibacter soli]
gene2776	535.7751	216.068	430.8531	331.5998	397.6559	375.5428	ALD64844.1	hypothetical protein AFL94_13925 [Arthrobacter sp. LS16]
gene2777	263.2923	92.9233	361.423	114.2058	77.165	101.8639	WP_220124888.1	P1 family peptidase [Glutamicibacter soli]
gene2778	718.2722	287.3045	666.8152	189.2031	198.6292	212.2326	WP_113606952.1	FAD-dependent oxidoreductase [Glutamicibacter soli]
gene2779	21.9725	19.3219	31.3874	36.6773	29.7724	31.6236	ALQ29794.1	hypothetical protein ATC04_04020 [Arthrobacter sp. YC-RL1]
gene278	78.0102	38.2874	76.9505	23.443	15.0136	16.1564	WP_113607719.1	HNH endonuclease family protein [Glutamicibacter soli]
gene2780	1573.3095	2221.5244	2470.3275	190.9605	210.2532	222.9329	WP_047120029.1	S8 family serine peptidase [Glutamicibacter soli]
gene2781	86.0949	94.8617	178.5053	44.1863	31.6075	32.6266	WP_047120030.1	hypothetical protein [Glutamicibacter soli]
gene2782	292.5311	36.0369	68.4445	32.9665	11.2622	12.6809	WP_047120031.1	L-idonate 5-dehydrogenase [Glutamicibacter soli]
gene2783	629.5674	90.8458	98.0667	95.4396	20.6015	25.1966	WP_047120032.1	SDR family oxidoreductase [Glutamicibacter soli]
gene2784	58.9478	47.5777	12.6838	3.7279	14.5586	1.6226	gene2784	-
gene2785	1832.8088	101.7134	408.0263	191.6431	31.0506	48.5556	ALQ29789.1	potassium transporter [Arthrobacter sp. YC-RL1]
gene2786	305.4188	391.5721	190.6792	901.1552	1280.748	1609.5771	WP_047120034.1	VOC family protein [Glutamicibacter soli]
gene2787	21.976	26.3037	23.9962	75.3751	86.0321	97.3566	RKS17951.1	DHA1 family inner membrane transport protein [Arthrobacter sp. AG1021]
gene2788	23.9652	20.2797	29.4891	13.0424	16.449	16.3222	WP_147407272.1	endonuclease/exonuclease/phosphatase family protein [Glutamicibacter soli]
gene2789	45.1011	1.3363	30.5203	21.7968	16.0833	19.1472	ALD64854.1	DNA repair protein [Arthrobacter sp. LS16]
gene279	40.835	35.4746	14.4626	24.6602	22.5804	24.2764	WP_113607597.1	hypothetical protein [Glutamicibacter soli]
gene2790	512.3058	56.5417	150.1093	87.1625	84.1398	83.1818	ALQ29784.1	hypothetical protein ATC04_03965 [Arthrobacter sp. YC-RL1]
gene2799	14.5207	0	2.629	2.0953	1.5211	3.3825	WP_220124889.1	SDR family oxidoreductase [Glutamicibacter soli]
gene28	233.6861	386.9699	190.1163	234.6688	136.9967	173.7044	WP_047120591.1	FHA domain-containing protein [Glutamicibacter soli]
gene280	43.2855	36.2851	8.2251	22.2837	14.8852	25.4281	WP_161448596.1	hypothetical protein [Glutamicibacter soli]
gene2800	33.8036	26.3301	35.6525	28.4373	32.8957	25.6752	WP_047120046.1	IclR family transcriptional regulator [Glutamicibacter soli]
gene2801	58204.3214	1334.8189	13387.6304	3865.4967	6727.2687	5784.839	WP_047120047.1	DNA starvation/stationary phase protection protein [Glutamicibacter soli]
gene2802	369.4905	378.9071	538.2119	194.8083	150.4314	246.3375	WP_047120048.1	hypothetical protein [Glutamicibacter soli]
gene2803	68.1584	8.744	34.5315	14.8159	15.2333	21.4972	WP_047120049.1	DUF3060 domain-containing protein [Glutamicibacter soli]
gene2804	43.0938	15.1226	44.539	22.4479	22.8743	23.2899	WP_113606962.1	histidine ammonia-lyase [Glutamicibacter soli]
gene2805	515.5574	855.3796	530.3397	247.4582	246.408	315.0711	WP_120990905.1	aspartate 1-decarboxylase [Glutamicibacter soli]
gene2806	249.5648	261.9039	564.7748	76.0676	27.4947	34.2035	ALQ29769.1	hypothetical protein ATC04_03880 [Arthrobacter sp. YC-RL1]
gene2808	151.7363	295.4443	117.0923	166.0871	89.592	145.3494	RKS17964.1	uncharacterized protein (DUF2236 family) [Arthrobacter sp. AG1021]
gene2809	36.4526	22.0086	27.799	43.082	48.4675	46.3457	WP_047120054.1	ribokinase [Glutamicibacter soli]
gene281	28.7181	11.6296	13.8005	38.593	35.6527	31.749	RKS17354.1	3-oxoacyl-[acyl-carrier protein] reductase [Arthrobacter sp. AG1021]
gene2810	80.7631	71.0112	56.3452	86.7327	108.1343	93.2312	WP_047120905.1	metal-dependent transcriptional regulator [Glutamicibacter soli]
gene2811	53.986	48.311	40.3595	41.2442	55.7008	60.3877	WP_047120055.1	phosphonatase-like hydrolase [Glutamicibacter soli]
gene2812	35.0542	22.1925	14.5445	31.2453	27.2139	24.921	RKS17968.1	GntR family transcriptional regulator [Arthrobacter sp. AG1021]
gene2813	6.9057	1.455	3.5083	1.2169	1.265	1.5328	RKS17969.1	FAD dependent oxidoreductase TIGR03364 [Arthrobacter sp. AG1021]
gene2814	5.0402	6.6575	6.6916	3.7736	3.856	3.5525	WP_047120056.1	phosphate/phosphite/phosphonate ABC transporter substrate-binding protein [Glutamicibacter soli]
gene2815	7.6366	8.7005	3.6779	5.4183	3.6744	5.7469	WP_047120057.1	phosphonate ABC transporter ATP-binding protein [Glutamicibacter soli]
gene2816	4.1379	7.6821	4.852	7.8516	5.2001	3.6112	WP_082123979.1	phosphonate ABC transporter, permease protein PhnE [Glutamicibacter soli]
gene2817	87.4224	149.4444	162.5966	328.4889	365.4067	507.3296	NAZ15046.1	hypothetical protein [Glutamicibacter soli]
gene2818	257.431	337.9336	439.9217	488.7997	537.5314	610.0912	WP_161447284.1	metal ABC transporter ATP-binding protein [Glutamicibacter soli]
gene2819	329.6833	344.1675	510.4685	376.8527	247.5172	294.9299	WP_237562177.1	metal ABC transporter substrate-binding protein [Glutamicibacter soli]
gene282	11.4783	11.8969	14.1702	47.5324	42.8178	52.1176	RKS17353.1	FMN-dependent oxidoreductase (nitrilotriacetate monooxygenase family) [Arthrobacter sp. AG1021]
gene2820	36.9577	20.4915	39.3987	155.9043	153.6308	157.1303	WP_113606965.1	SH3 domain-containing protein [Glutamicibacter soli]
gene2821	94.9444	50.8561	55.1538	119.4307	110.1972	114.6319	ALD64877.1	hypothetical protein AFL94_14135 [Arthrobacter sp. LS16]
gene2822	30.6017	10.1738	23.2536	46.2257	14.7826	40.9101	WP_052772483.1	cupin domain-containing protein [Glutamicibacter soli]
gene2823	158.3686	53.7741	39.934	152.519	135.8061	159.4371	RKS17979.1	hypothetical protein DFO58_2334 [Arthrobacter sp. AG1021]
gene2824	2.7263	1.7914	0.652	8.5192	14.1304	8.7162	WP_047120063.1	MerR family transcriptional regulator [Glutamicibacter soli]
gene2825	14.737	21.1456	0	0	3.5326	7.8593	WP_047120064.1	helix-turn-helix domain-containing protein [Glutamicibacter soli]
gene2826	150.1796	42.6401	23.7771	167.0874	77.768	117.0656	WP_047120065.1	MULTISPECIES: Lrp/AsnC family transcriptional regulator [Glutamicibacter]
gene2827	40.1291	37.6779	50.8783	58.2054	63.1113	76.5303	WP_244910865.1	MFS transporter [Glutamicibacter soli]
gene2828	218.107	99.8544	26.6359	123.1422	165.604	157.5162	GGL80525.1	arsenate-mycothiol transferase ArsC1 [Glutamicibacter protophormiae]
gene2829	24.843	38.6069	23.065	5.0485	6.2191	6.8864	WP_244910839.1	APC family permease [Glutamicibacter soli]
gene283	1279.9693	1831.0295	2399.1465	78.5241	91.1436	103.7096	ALQ31991.1	hypothetical protein ATC04_16555 [Arthrobacter sp. YC-RL1]
gene2830	21.8193	53.5515	35.5321	11.5341	7.281	6.8315	WP_047120068.1	universal stress protein [Glutamicibacter soli]
gene2831	43.488	108.1911	69.5629	18.8366	13.3156	12.7969	WP_113606970.1	NAD(P)/FAD-dependent oxidoreductase [Glutamicibacter soli]
gene2832	39.6791	16.7198	20.7478	27.0791	32.5092	29.739	WP_082344834.1	TetR/AcrR family transcriptional regulator [Glutamicibacter soli]
gene2833	0	0	18.4661	9.6304	0	9.8145	ALD64886.1	hypothetical protein AFL94_14195 [Arthrobacter sp. LS16]
gene2834	7.3685	10.8932	0	0	27.1213	22.548	WP_047120071.1	hypothetical protein [Glutamicibacter soli]
gene2835	1575.2173	484.8746	1333.0356	323.8206	188.5702	236.3816	WP_113606972.1	hypothetical protein [Glutamicibacter soli]
gene2836	34.3756	126.05	44.546	287.9555	244.4895	237.6684	RBM01991.1	potassium transporter [Glutamicibacter soli]
gene2837	19.8915	59.8909	27.5349	135.1994	113.5335	123.3269	WP_113606973.1	potassium transporter TrkG [Glutamicibacter soli]
gene2838	606.6415	879.2588	874.0603	253.5993	126.8457	167.2181	WP_047120074.1	hypothetical protein [Glutamicibacter soli]
gene2839	45.0539	13.2594	19.0256	56.9066	38.0199	34.4311	WP_047120075.1	Lrp/AsnC family transcriptional regulator [Glutamicibacter soli]
gene284	25.111	8.559	42.9296	30.8171	11.7753	21.828	ALQ31990.1	phosphonoacetate hydrolase [Arthrobacter sp. YC-RL1]
gene2840	19.4738	13.7375	54.6727	58.1919	53.5213	67.2541	WP_113606974.1	VTT domain-containing protein [Glutamicibacter soli]
gene2841	51.0713	25.0504	53.4705	37.6836	42.8512	49.2425	ALQ29742.1	MFS transporter [Arthrobacter sp. YC-RL1]
gene2842	31.5711	12.0477	29.5057	10.16	9.2265	9.6613	WP_113606976.1	FAD-dependent oxidoreductase [Glutamicibacter soli]
gene2843	1764.751	110.608	988.2763	271.576	240.2168	280.3917	WP_047120077.1	bifunctional 3-phenylpropionate/cinnamic acid dioxygenase ferredoxin subunit [Glutamicibacter soli]
gene2845	242.0008	135.7595	128.4702	474.4801	612.6631	416.3873	WP_047120079.1	MarR family winged helix-turn-helix transcriptional regulator [Glutamicibacter soli]
gene2846	61.0224	107.8164	116.8003	33.5173	29.3922	30.6418	WP_113606977.1	DEAD/DEAH box helicase [Glutamicibacter soli]
gene2847	57.8314	84.5197	22.998	1214.393	1212.0032	1131.9604	WP_113606978.1	OsmC family protein [Glutamicibacter soli]
gene285	632.3308	1075.5912	1391.0108	27.0081	25.0615	32.4526	RKS17350.1	hypothetical protein DFO58_2969 [Arthrobacter sp. AG1021]
gene2851	90.3586	96.9373	78.4808	142.6112	159.1284	143.5734	WP_047120081.1	GntR family transcriptional regulator [Glutamicibacter soli]
gene2852	68.7565	78.9998	94.2316	30.6961	59.0019	46.1809	WP_113606981.1	L-lactate permease [Glutamicibacter soli]
gene2853	212.034	398.2041	219.6914	102.2774	61.0321	68.8801	WP_047120083.1	(Fe-S)-binding protein [Glutamicibacter soli]
gene2854	92.7404	182.7647	138.1441	45.1945	81.5753	65.4503	KLI88913.1	(4Fe-4S) protein [Arthrobacter sp. YC-RL1]
gene2855	81.9094	153.2038	140.8181	65.1471	68.0511	75.3368	WP_047120084.1	lactate utilization protein C [Glutamicibacter soli]
gene2856	12.6207	9.7655	19.1802	4.6516	12.75	8.9611	RBM01633.1	MFS transporter [Glutamicibacter soli]
gene2857	281.2614	83.4498	281.3681	120.4819	101.7245	112.3351	WP_113606983.1	DUF4190 domain-containing protein [Glutamicibacter soli]
gene2858	3632.1736	10988.2431	8321.7636	317.9768	484.9626	360.641	ALQ29727.1	polyisoprenoid-binding protein [Arthrobacter sp. YC-RL1]
gene2859	255.9321	44.9103	263.1239	217.4058	172.242	185.3772	WP_047120087.1	glycine betaine ABC transporter substrate-binding protein [Glutamicibacter soli]
gene286	409.9147	735.0933	851.0064	33.0907	23.2486	32.9596	WP_181728135.1	LLM class flavin-dependent oxidoreductase [Glutamicibacter soli]
gene2860	187.592	17.5122	180.3324	130.2806	89.4791	107.868	WP_047120088.1	ABC transporter permease [Glutamicibacter soli]
gene2861	282.1351	32.0651	308.2582	139.8635	101.8331	120.9681	WP_053799472.1	ATP-binding cassette domain-containing protein [Glutamicibacter soli]
gene2862	974.105	69.2433	643.4404	266.3395	256.4721	220.8221	WP_053798780.1	ABC transporter permease [Glutamicibacter soli]
gene2863	531.4625	53.5846	210.3402	186.5121	271.6013	247.9062	WP_113606985.1	fumarylacetoacetate hydrolase family protein [Glutamicibacter soli]
gene2864	44.41	13.4003	38.8914	103.1054	184.3849	189.2763	WP_053798782.1	sodium:alanine symporter family protein [Glutamicibacter soli]
gene2865	585.7426	164.8965	146.7869	80.8358	76.5574	83.0723	WP_047120092.1	CoA ester lyase [Glutamicibacter soli]
gene2866	40.0573	32.2776	35.3349	93.0326	151.2092	154.1538	ALD64910.1	amino acid permease [Arthrobacter sp. LS16]
gene2867	4.1082	6.3433	6.0264	26.9339	18.7795	23.3071	WP_113606986.1	fumarylacetoacetate hydrolase family protein [Glutamicibacter soli]
gene2868	1.92	21.5686	20.9282	31.2703	37.7869	36.793	WP_161447255.1	DUF4262 domain-containing protein [Glutamicibacter soli]
gene2869	14.1997	23.2314	13.0801	79.7247	83.2076	86.1185	WP_146955948.1	hypothetical protein [Glutamicibacter soli]
gene287	45.7347	108.3111	112.3699	198.8529	252.1368	264.8341	ALQ31988.1	phosphoribosylglycinamide synthetase [Arthrobacter sp. YC-RL1]
gene2870	440.0607	1312.6962	285.4839	4532.8336	5986.3852	4430.3864	WP_113606988.1	NADP-dependent malic enzyme [Glutamicibacter soli]
gene2871	87.487	25.3152	11.1617	50.5594	51.475	72.4901	WP_113606989.1	helix-turn-helix domain-containing protein [Glutamicibacter soli]
gene2872	91.7482	63.6375	80.6029	56.5981	30.5076	33.4875	WP_113606990.1	PLP-dependent aminotransferase family protein [Glutamicibacter soli]
gene2873	72.2284	95.1628	85.8839	43.1029	26.1783	30.5703	WP_113606991.1	intradiol ring-cleavage dioxygenase [Glutamicibacter soli]
gene2874	61.266	1.9121	53.8746	10.0008	18.7325	18.1531	WP_244910842.1	hotdog fold thioesterase [Glutamicibacter soli]
gene2875	96.6813	72.1589	68.0014	101.9222	76.412	83.2056	WP_047120101.1	IclR family transcriptional regulator C-terminal domain-containing protein [Glutamicibacter soli]
gene2876	19.2035	24.8363	25.8644	9.3467	8.0468	10.547	WP_161447252.1	sugar phosphate isomerase/epimerase and 4-hydroxyphenylpyruvate domain-containing protein [Glutamicibacter soli]
gene2877	41.7771	80.8027	85.2324	28.2081	12.0915	19.8211	WP_161447251.1	shikimate dehydrogenase [Glutamicibacter soli]
gene2878	15.8681	25.9167	28.183	13.3989	28.4483	25.4646	WP_113606993.1	MFS transporter [Glutamicibacter soli]
gene2879	72.2893	119.4647	141.1159	80.6577	42.8344	35.7379	WP_047120105.1	3-hydroxybutyrate dehydrogenase [Glutamicibacter soli]
gene288	72.0532	65.6932	83.4872	92.746	71.6856	73.4759	WP_047118086.1	phosphoribosylformylglycinamidine synthase subunit PurQ [Glutamicibacter soli]
gene2880	89.5774	126.8628	144.7662	92.2627	55.6477	37.5214	WP_053798794.1	3-hydroxyisobutyrate dehydrogenase [Glutamicibacter soli]
gene2881	144.3539	188.7646	203.1818	37.7076	40.1312	31.8188	WP_053798795.1	LysR family transcriptional regulator [Glutamicibacter soli]
gene2882	47.0498	23.9011	35.0856	56.7654	57.4737	43.8513	ALQ29704.1	MFS transporter [Arthrobacter sp. YC-RL1]
gene2883	55.1622	72.1316	72.1252	39.5133	30.1071	31.1214	WP_113606994.1	LysR substrate-binding domain-containing protein [Glutamicibacter soli]
gene2884	4.5669	4.3599	2.9906	0.8462	3.4617	2.3052	WP_113606995.1	putative sulfate exporter family transporter [Glutamicibacter soli]
gene2885	242.2928	152.8091	120.2481	481.1495	314.6433	359.6873	WP_047120111.1	VOC family protein [Glutamicibacter soli]
gene2886	132.3076	49.4718	84.74	99.3208	106.1867	113.9655	ALD64928.1	hypothetical protein AFL94_14450 [Arthrobacter sp. LS16]
gene2887	108.0508	109.5272	123.0931	64.1627	68.9297	71.573	WP_047120113.1	acyl-CoA dehydrogenase family protein [Glutamicibacter soli]
gene2888	34.852	28.6343	18.8221	34.181	24.0217	46.3432	WP_053798801.1	DUF202 domain-containing protein [Glutamicibacter soli]
gene2889	37.1773	29.9563	26.7169	10.9023	10.1787	21.6674	RKS18043.1	uncharacterized protein DUF202 [Arthrobacter sp. AG1021]
gene289	176.8435	236.4974	289.3016	173.3464	24.5676	31.5833	WP_047118085.1	MULTISPECIES: phosphoribosylformylglycinamidine synthase subunit PurS [Glutamicibacter]
gene2890	24.9424	23.2761	26.7438	30.1943	32.9968	37.041	WP_113606997.1	LysR substrate-binding domain-containing protein [Glutamicibacter soli]
gene2891	29.3182	21.5227	38.4056	7.9119	6.4507	8.1098	WP_113606998.1	MFS transporter [Glutamicibacter soli]
gene2892	47.3887	78.982	59.2686	11.5104	2.8305	4.8064	RKS18046.1	ribonuclease BN (tRNA processing enzyme) [Arthrobacter sp. AG1021]
gene2893	602.0662	2259.1683	1009.4781	262.7899	117.0287	148.1936	WP_047120119.1	helix-turn-helix domain-containing protein [Glutamicibacter soli]
gene2894	379.0207	1879.2591	1014.6016	278.7989	243.3141	241.7623	WP_047120120.1	NAD(P)H-binding protein [Glutamicibacter soli]
gene2895	200.4535	381.5274	316.7338	56.3928	55.2325	56.923	WP_113606999.1	ABC transporter substrate-binding protein [Glutamicibacter soli]
gene2896	53.101	114.5391	85.5448	29.6068	23.6636	26.6078	ALQ29690.1	ABC transporter permease [Arthrobacter sp. YC-RL1]
gene2897	28.0308	57.5879	47.619	15.4591	12.643	19.5447	ALQ29689.1	peptide ABC transporter permease [Arthrobacter sp. YC-RL1]
gene2898	22.0165	106.2643	47.9538	33.8821	30.0828	35.1834	ALQ29688.1	ABC transporter ATP-binding protein [Arthrobacter sp. YC-RL1]
gene2899	6.8158	25.0797	5.1044	31.9646	29.4606	45.0046	WP_047120125.1	hypothetical protein [Glutamicibacter soli]
gene29	657.3252	1197.4158	563.7973	858.8985	390.6489	483.5417	ALQ29176.1	hypothetical protein ATC04_00515 [Arthrobacter sp. YC-RL1]
gene290	55.9833	18.4347	15.0112	70.9144	53.5266	59.2813	ALD62853.1	zinc-binding protein [Arthrobacter sp. LS16]
gene2900	11.6014	34.565	4.0247	15.9399	3.813	23.7524	WP_053798811.1	hypothetical protein [Glutamicibacter soli]
gene2901	67.0434	19.1271	74.2259	32.9909	34.7859	38.1621	ALQ29685.1	long-chain fatty acid--CoA ligase [Arthrobacter sp. YC-RL1]
gene2902	160.0406	11.0146	34.2707	8.0019	17.216	17.6341	WP_181728070.1	DNA topoisomerase IB [Glutamicibacter soli]
gene2903	14.9145	17.7965	18.0858	13.3581	5.3783	7.8655	ALQ29683.1	hypothetical protein ATC04_03400 [Arthrobacter sp. YC-RL1]
gene2904	3.2309	1.0169	3.6935	2.9252	1.4489	2.1377	WP_113607006.1	MFS transporter [Glutamicibacter soli]
gene2905	2.12	0.8672	0.2431	2.061	1.1354	2.2369	WP_113607007.1	amidohydrolase [Glutamicibacter soli]
gene2906	62.6321	47.5777	63.4188	14.9115	0	26.7215	WP_113607008.1	hypothetical protein [Glutamicibacter soli]
gene2908	71.5664	133.7585	107.1932	76.2232	70.2521	74.1253	ALQ29679.1	hypothetical protein ATC04_03380 [Arthrobacter sp. YC-RL1]
gene2909	94.7287	14.042	15.8547	73.8327	82.1794	128.2355	WP_047120132.1	cupin domain-containing protein [Glutamicibacter soli]
gene291	614.7703	941.6036	483.1622	607.6817	245.9727	307.3282	ALQ31984.1	hypothetical protein ATC04_16515 [Arthrobacter sp. YC-RL1]
gene2910	0	0	0	8.4559	0	9.4311	ALQ29677.1	hypothetical protein ATC04_03370 [Arthrobacter sp. YC-RL1]
gene2911	0	0	0	7.2228	0	7.6211	WP_161447228.1	MULTISPECIES: hypothetical protein [Glutamicibacter]
gene2912	0	0	6.5401	0	0	0	MBP2397365.1	hypothetical protein [Glutamicibacter protophormiae]
gene2913	0	0	12.3107	0	0	1.1976	WP_188947246.1	hypothetical protein [Glutamicibacter protophormiae]
gene2914	0	0	11.959	5.9264	2.6691	2.2355	WP_146955954.1	hypothetical protein [Glutamicibacter soli]
gene2915	95.5372	41.1278	65.0939	41.2035	50.9571	62.093	WP_113607011.1	NERD domain-containing protein [Glutamicibacter soli]
gene2916	39.0703	11.5317	9.5984	24.119	25.5925	24.605	WP_047120138.1	alanine racemase [Glutamicibacter soli]
gene2917	76.4394	40.1623	62.6127	49.9342	65.9512	57.7649	WP_161447223.1	IclR family transcriptional regulator [Glutamicibacter soli]
gene2918	128.988	11.1178	45.8427	12.8405	23.5927	9.913	WP_161447222.1	VOC family protein [Glutamicibacter soli]
gene2919	314.7069	95.3016	125.9343	112.1146	85.0479	106.6267	GGL79771.1	succinyl-CoA--3-ketoacid-CoA transferase [Glutamicibacter protophormiae]
gene292	23.0355	21.3893	24.2468	19.4673	21.2897	21.0319	WP_161448577.1	methyltransferase domain-containing protein [Glutamicibacter soli]
gene2920	221.1166	100.3248	176.8235	104.9398	62.2924	83.0271	WP_113607013.1	CoA transferase subunit B [Glutamicibacter soli]
gene2921	186.7098	113.5504	206.1033	104.0064	79.513	93.3476	WP_113607014.1	acetyl-CoA C-acyltransferase [Glutamicibacter soli]
gene2922	39.9119	33.7419	37.4194	118.9947	102.1918	128.4298	ALQ29666.1	hypothetical protein ATC04_03315 [Arthrobacter sp. YC-RL1]
gene2923	0.7925	1.0244	0	1.2426	2.4638	0.6561	RKS18084.1	putative phosphoglycerate mutase [Arthrobacter sp. AG1021]
gene2924	4.7403	0	6.4167	1.1161	1.1283	1.9599	WP_113607017.1	metallophosphoesterase [Glutamicibacter soli]
gene2925	200.8726	122.6889	150.115	305.1834	406.7409	344.704	WP_047120146.1	MULTISPECIES: ketoacyl-ACP synthase III [Glutamicibacter]
gene2926	2160.1283	22.8458	1149.8887	73.359	90.3583	79.8843	ALQ29662.1	thiamine pyrophosphate-binding protein [Arthrobacter sp. YC-RL1]
gene2927	1208.9155	15.4061	729.3162	119.1756	96.0867	211.8667	WP_047120148.1	MULTISPECIES: DUF6480 family protein [Glutamicibacter]
gene2928	2969.542	31.7185	2598.2023	171.1117	218.0916	177.7676	WP_047120149.1	type 1 glutamine amidotransferase [Glutamicibacter soli]
gene2929	122.0975	73.8473	121.6929	127.4184	10.0504	14.4924	ALD64963.1	GntR family transcriptional regulator [Arthrobacter sp. LS16]
gene293	43.0413	78.3212	72.2354	37.7869	26.1407	31.6981	WP_047118082.1	sodium:proton antiporter [Glutamicibacter soli]
gene2930	33.6307	13.7795	62.7185	23.3665	6.1353	6.9068	RKS18091.1	asparaginase [Arthrobacter sp. AG1021]
gene2931	26.0864	8.5293	56.4143	16.2791	6.4138	5.8342	WP_047120151.1	aspartate ammonia-lyase [Glutamicibacter soli]
gene2932	24.9528	13.1282	72.3573	28.4939	17.1754	17.732	ALD64965.1	L-asparagine permease [Arthrobacter sp. LS16]
gene2933	26.4514	29.38	44.153	76.5087	82.8298	96.1781	RKS18094.1	dipeptidyl aminopeptidase/acylaminoacyl peptidase [Arthrobacter sp. AG1021]
gene2934	191.6956	564.5758	270.766	274.299	246.8162	214.1776	WP_113607023.1	hypothetical protein [Glutamicibacter soli]
[truncated: 1,253 more rows]
